# Supplementary material for: Bis[2-(3,4-disulfanylphen­yl)acetato]bis­(2-methyl-1H-imidazole-κN 3)zinc(II)
Source: Acta Crystallogr Sect E Struct Rep Online. 2009 Aug 29;65(Pt 9):m1149. doi: 10.1107/S1600536809033893 (PMC2970003; doi:10.1107/S1600536809033893)
Supplement: Supplementary file 1 [file e-65-m1149-sup1.cif]

##############################################################################
###                                                                        ###
###        Electronic paper (Acta Crystallographica Section E)             ###
###                                                                        ###
##############################################################################
#                                                                            #
# This CIF contains the data in a paper accepted for publication in Acta     #
# Crystallographica Section E. It conforms to the requirements of Notes      #
# for Authors for Section E, and has been peer reviewed under the auspices   #
# of the IUCr Commission on Journals.                                        #
#                                                                            #
# Full details of the Crystallographic Information File format               #
# are given in the paper "The Crystallographic Information File (CIF):       #
# a New Standard Archive File for Crystallography" by S. R. Hall, F. H.      #
# Allen and I. D. Brown [Acta Cryst. (1991), A47, 655-685].                  #
#                                                                            #
# The current version of the core CIF dictionary is obtainable from          #
# ftp://ftp.iucr.org/pub/cif_core.dic. The current version number is 2.4.    #
#                                                                            #
# Software is freely available for graphical display of the structure(s) in  #
# this CIF.  For information consult the CIF home page http://www.iucr.org/  #
# cif/home.html                                                              #
#                                                                            #
# This file may be used for bona fide research purposes within the           #
# scientific community so long as proper attribution is given to the journal # 
# article from which it was obtained.                                        #
#                                                                            #
##############################################################################
                                             
data_global
_audit_creation_method     'form.cif (version 2.0)'
_journal_data_validation_number     ?
_journal_date_recd_electronic     2009-08-02
_journal_date_accepted     2009-08-24
_journal_name_full     'Acta Crystallographica, Section E'
_journal_year     2009
_journal_volume     65
_journal_issue      9
_journal_page_first     m1149
_journal_page_last     m1149
_journal_paper_category     QM
_journal_coeditor_code     RK2159
_publ_contact_author_name     'Qiang Wang'
_publ_contact_author_address
;
Engineering Research Center for Clean Production of Textile Dyeing
and Printing, Ministry of Education
Wuhan 430073
P. R. China
;
_publ_contact_author_email     'Qiangqiang_wang@163.com'
_publ_contact_author_fax     '0086-27-87611776'
_publ_contact_author_phone     '0086-27-87611776'
_publ_section_title
;\
Bis[2-(3,4-disulfanylphenyl)acetato]bis(2-methyl-1<i>H</i>-imidazole-\
\k<i>N</i>^3^)zinc(II)
;
loop_
    _publ_author_name
    _publ_author_address
    'Wang, Qiang'
;
Engineering Research Center for Clean Production of Textile Dyeing and Printing
Ministry of Education
Wuhan 430073
People's Republic of China
;
    'Wang, Li-Jun'
;
Engineering Research Center for Clean Production of Textile Dyeing and Printing
Ministry of Education
Wuhan 430073
People's Republic of China
;
    'Hou, Jian'
;
Engineering Research Center for Clean Production of Textile Dyeing and Printing
Ministry of Education
Wuhan 430073
People's Republic of China
;
data_I
_audit_creation_method     SHELXL97
_chemical_name_systematic
;
Bis[2-(3,4-disulfanylphenyl)acetato]bis(2-methyl-1<i>H</i>-
imidazole-\k<i>N</i>^3^)zinc(II)
;
_chemical_name_common     ?
_chemical_formula_moiety     'C24 H26 N4 O4 S4 Zn'
_chemical_formula_sum     'C24 H26 N4 O4 S4 Zn'
_chemical_formula_iupac     '[Zn (C8 H7 O2 S2)2 (C4 H6 N2)2]'
_chemical_formula_weight     628.16
_chemical_melting_point     ?
_symmetry_cell_setting     'Monoclinic'
_symmetry_space_group_name_H-M     'C 2/c'
_symmetry_space_group_name_Hall     '-C 2yc'
loop_
    _symmetry_equiv_pos_as_xyz
    'x, y, z'
    '-x, y, -z+1/2'
    'x+1/2, y+1/2, z'
    '-x+1/2, y+1/2, -z+1/2'
    '-x, -y, -z'
    'x, -y, z-1/2'
    '-x+1/2, -y+1/2, -z'
    'x+1/2, -y+1/2, z-1/2'
_cell_length_a     12.9599(9)
_cell_length_b     9.3909(6)
_cell_length_c     21.5549(12)
_cell_angle_alpha     90.00
_cell_angle_beta     91.579(2)
_cell_angle_gamma     90.00
_cell_volume     2622.4(3)
_cell_formula_units_Z     4
_cell_measurement_reflns_used     3063
_cell_measurement_theta_min     2.31
_cell_measurement_theta_max     26.74
_cell_measurement_temperature     298(2)
_exptl_crystal_description     'block'
_exptl_crystal_colour     'colourless'
_exptl_crystal_size_max     0.30
_exptl_crystal_size_mid     0.20
_exptl_crystal_size_min     0.20
_exptl_crystal_density_diffrn     1.591
_exptl_crystal_density_meas     ?
_exptl_crystal_density_method     'not measured'
_exptl_crystal_F_000     1296
_exptl_absorpt_coefficient_mu     1.295
_exptl_absorpt_correction_type     'multi-scan'
_exptl_absorpt_process_details     '(SADABS; Sheldrick, 1996)'
_exptl_absorpt_correction_T_min     0.6974
_exptl_absorpt_correction_T_max     0.7818
_exptl_special_details
;
;
_diffrn_ambient_temperature     298(2)
_diffrn_radiation_type     MoK\a
_diffrn_radiation_wavelength     0.71073
_diffrn_radiation_source     'fine-focus sealed tube'
_diffrn_radiation_monochromator     'graphite'
_diffrn_measurement_device_type     'Bruker APEXII area-detector'
_diffrn_measurement_method     '\f and \w'
_diffrn_detector_area_resol_mean     ?
_diffrn_reflns_number     15712
_diffrn_reflns_av_R_equivalents     0.0201
_diffrn_reflns_av_sigmaI/netI     0.0155
_diffrn_reflns_theta_min     1.89
_diffrn_reflns_theta_max     28.29
_diffrn_reflns_theta_full     28.29
_diffrn_measured_fraction_theta_max     0.996
_diffrn_measured_fraction_theta_full     0.996
_diffrn_reflns_limit_h_min     -17
_diffrn_reflns_limit_h_max     17
_diffrn_reflns_limit_k_min     -12
_diffrn_reflns_limit_k_max     12
_diffrn_reflns_limit_l_min     -28
_diffrn_reflns_limit_l_max     28
_diffrn_standards_number     0
_diffrn_standards_interval_count     0
_diffrn_standards_interval_time     0
_diffrn_standards_decay_%     0
_refine_special_details
;
 Refinement of <i>F</i>^2^ against ALL reflections. The weighted
 <i>R</i>-factor <i>wR</i> and goodness of fit <i>S</i> are based on
 <i>F</i>^2^, conventional <i>R</i>-factors <i>R</i> are based on <i>F</i>,
 with <i>F</i> set to zero for negative <i>F</i>^2^. The threshold expression
 of <i>F</i>^2^ > \s(<i>F</i>^2^) is used only for calculating
 <i>R</i>-factors(gt) <i>etc</i>. and is not relevant to the choice of
 reflections for refinement. <i>R</i>-factors based on <i>F</i>^2^ are
 statistically about twice as large as those based on <i>F</i>, and
 <i>R</i>-factors based on ALL data will be even larger.
;
_reflns_number_total     3260
_reflns_number_gt     3102
_reflns_threshold_expression     I>2\s(I)
_refine_ls_structure_factor_coef     Fsqd
_refine_ls_matrix_type     'full'
_refine_ls_R_factor_all     0.0428
_refine_ls_R_factor_gt     0.0413
_refine_ls_wR_factor_gt     0.1233
_refine_ls_wR_factor_ref     0.1245
_refine_ls_goodness_of_fit_ref     1.115
_refine_ls_restrained_S_all     1.115
_refine_ls_number_reflns     3260
_refine_ls_number_parameters     175
_refine_ls_number_restraints     0
_refine_ls_hydrogen_treatment     mixed
_refine_ls_weighting_scheme     'calc'
_refine_ls_weighting_details
         'calc w=1/[\s^2^(Fo^2^)+(0.0644P)^2^+4.9284P] where P=(Fo^2^+2Fc^2^)/3'
_atom_sites_solution_hydrogens     'geom'
_atom_sites_solution_primary     'direct'
_atom_sites_solution_secondary     'difmap'
_refine_ls_shift/su_max     0.001
_refine_ls_shift/su_mean     0.000
_refine_diff_density_max     0.703
_refine_diff_density_min     -0.600
_refine_ls_extinction_method     'none'
_refine_ls_extinction_coef     ?
loop_
    _atom_type_symbol
    _atom_type_description
    _atom_type_scat_dispersion_real
    _atom_type_scat_dispersion_imag
    _atom_type_scat_source
    'C' 'C' 0.0033 0.0016
                         'International Tables Vol C Tables 4.2.6.8 and 6.1.1.4'
    'H' 'H' 0.0000 0.0000
                         'International Tables Vol C Tables 4.2.6.8 and 6.1.1.4'
    'N' 'N' 0.0061 0.0033
                         'International Tables Vol C Tables 4.2.6.8 and 6.1.1.4'
    'O' 'O' 0.0106 0.0060
                         'International Tables Vol C Tables 4.2.6.8 and 6.1.1.4'
    'S' 'S' 0.1246 0.1234
                         'International Tables Vol C Tables 4.2.6.8 and 6.1.1.4'
    'Zn' 'Zn' 0.2839 1.4301
                         'International Tables Vol C Tables 4.2.6.8 and 6.1.1.4'
_computing_data_collection     'SMART (Bruker, 2000)'
_computing_cell_refinement     'SAINT (Bruker, 2000)'
_computing_data_reduction     'SAINT (Bruker, 2000)'
_computing_structure_solution     'SHELXS97 (Sheldrick, 2008)'
_computing_structure_refinement     'SHELXL97 (Sheldrick, 2008)'
_computing_molecular_graphics     'SHELXTL (Sheldrick, 2008)'
_computing_publication_material     'SHELXTL (Sheldrick, 2008)'
loop_
    _atom_site_type_symbol
    _atom_site_label
    _atom_site_fract_x
    _atom_site_fract_y
    _atom_site_fract_z
    _atom_site_U_iso_or_equiv
    _atom_site_adp_type
    _atom_site_calc_flag
    _atom_site_refinement_flags
    _atom_site_occupancy
    _atom_site_disorder_assembly
    _atom_site_disorder_group
    C C1 0.2396(2) 0.5043(3) 0.48533(12) 0.0379(5) Uani d . 1 . .
    N N1 -0.07005(15) -0.0094(2) 0.29964(10) 0.0336(4) Uani d . 1 . .
    O O1 -0.05381(13) 0.28914(19) 0.30382(8) 0.0365(4) Uani d . 1 . .
    S S1 0.28934(7) 0.42402(10) 0.55206(4) 0.0571(2) Uani d . 1 . .
    H H3A 0.2872 0.2970 0.5459 0.086 Uiso calc R 1 . .
    Zn Zn1 0.0000 0.13605(4) 0.2500 0.03067(13) Uani d S 1 . .
    C C2 0.2944(2) 0.6098(3) 0.45584(13) 0.0364(5) Uani d . 1 . .
    H H2 -0.251(3) -0.178(4) 0.3375(18) 0.058(10) Uiso d . 1 . .
    N N2 -0.18947(19) -0.1506(2) 0.33454(12) 0.0412(5) Uani d . 1 . .
    O O2 0.10600(13) 0.25971(19) 0.33887(9) 0.0366(4) Uani d . 1 . .
    S S2 0.41436(6) 0.66341(9) 0.48428(4) 0.0489(2) Uani d . 1 . .
    H H3B 0.4310 0.7829 0.4676 0.073 Uiso calc R 1 . .
    C C3 0.2536(2) 0.6715(3) 0.40205(13) 0.0403(6) Uani d . 1 . .
    H H3 0.2896 0.7431 0.3821 0.048 Uiso calc R 1 . .
    C C4 0.1594(2) 0.6260(3) 0.37831(13) 0.0415(6) Uani d . 1 . .
    H H4 0.1317 0.6689 0.3427 0.050 Uiso calc R 1 . .
    C C5 0.10476(19) 0.5171(3) 0.40649(12) 0.0361(5) Uani d . 1 . .
    C C6 0.1456(2) 0.4587(3) 0.46066(12) 0.0393(5) Uani d . 1 . .
    H H6 0.1093 0.3877 0.4808 0.047 Uiso calc R 1 . .
    C C7 0.0069(2) 0.4586(3) 0.37719(14) 0.0422(6) Uani d . 1 . .
    H H7A -0.0251 0.5320 0.3515 0.051 Uiso calc R 1 . .
    H H7B -0.0406 0.4356 0.4097 0.051 Uiso calc R 1 . .
    C C8 0.02273(18) 0.3261(3) 0.33751(11) 0.0312(4) Uani d . 1 . .
    C C9 -0.0334(2) -0.0732(3) 0.35314(13) 0.0417(6) Uani d . 1 . .
    H H9 0.0316 -0.0587 0.3714 0.050 Uiso calc R 1 . .
    C C10 -0.1071(2) -0.1607(3) 0.37499(15) 0.0449(6) Uani d . 1 . .
    H H10 -0.1024 -0.2166 0.4106 0.054 Uiso calc R 1 . .
    C C11 -0.16510(19) -0.0582(3) 0.28945(12) 0.0370(5) Uani d . 1 . .
    C C12 -0.2349(2) -0.0175(4) 0.23679(16) 0.0590(9) Uani d . 1 . .
    H H12A -0.2573 0.0791 0.2420 0.088 Uiso calc R 1 . .
    H H12B -0.2938 -0.0795 0.2355 0.088 Uiso calc R 1 . .
    H H12C -0.1987 -0.0257 0.1987 0.088 Uiso calc R 1 . .
loop_
    _atom_site_aniso_label
    _atom_site_aniso_U_11
    _atom_site_aniso_U_22
    _atom_site_aniso_U_33
    _atom_site_aniso_U_12
    _atom_site_aniso_U_13
    _atom_site_aniso_U_23
    C1 0.0419(13) 0.0362(12) 0.0355(12) -0.0028(10) -0.0015(10) -0.0026(10)
    N1 0.0279(9) 0.0342(10) 0.0390(10) -0.0042(8) 0.0047(8) -0.0016(8)
    O1 0.0281(8) 0.0389(9) 0.0421(9) 0.0006(7) -0.0039(7) -0.0082(7)
    S1 0.0623(5) 0.0593(5) 0.0487(4) -0.0145(4) -0.0168(4) 0.0159(4)
    Zn1 0.0238(2) 0.0328(2) 0.0354(2) 0.000 0.00027(14) 0.000
    C2 0.0337(12) 0.0335(11) 0.0419(13) -0.0027(9) 0.0013(10) -0.0070(10)
    N2 0.0345(11) 0.0364(11) 0.0533(13) -0.0079(9) 0.0095(10) 0.0012(9)
    O2 0.0286(8) 0.0360(9) 0.0449(9) 0.0012(7) -0.0033(7) -0.0036(7)
    S2 0.0354(4) 0.0513(4) 0.0595(4) -0.0100(3) -0.0046(3) -0.0066(3)
    C3 0.0433(14) 0.0345(12) 0.0433(14) -0.0051(10) 0.0040(11) 0.0005(10)
    C4 0.0476(15) 0.0379(13) 0.0387(13) 0.0003(11) -0.0022(11) -0.0006(10)
    C5 0.0334(11) 0.0335(12) 0.0413(12) -0.0001(9) 0.0012(10) -0.0105(10)
    C6 0.0409(13) 0.0356(12) 0.0416(13) -0.0060(10) 0.0032(10) -0.0028(10)
    C7 0.0337(12) 0.0407(13) 0.0519(15) 0.0020(10) -0.0028(11) -0.0135(12)
    C8 0.0306(11) 0.0303(10) 0.0327(11) -0.0026(9) 0.0011(9) -0.0005(9)
    C9 0.0318(12) 0.0472(15) 0.0461(14) 0.0008(10) 0.0006(10) 0.0051(12)
    C10 0.0420(14) 0.0423(14) 0.0507(15) 0.0018(11) 0.0056(12) 0.0103(12)
    C11 0.0317(11) 0.0370(12) 0.0424(13) -0.0046(9) 0.0055(10) -0.0045(10)
    C12 0.0418(16) 0.081(2) 0.0540(18) -0.0166(16) -0.0088(13) 0.0081(17)
_geom_special_details
;
 All s.u.'s (except the s.u. in the dihedral angle between two l.s. planes)
 are estimated using the full covariance matrix. The cell s.u.'s are taken
 into account individually in the estimation of s.u.'s in distances, angles
 and torsion angles; correlations between s.u.'s in cell parameters are only
 used when they are defined by crystal symmetry. An approximate (isotropic)
 treatment of cell s.u.'s is used for estimating s.u.'s involving l.s.
 planes.
;
loop_
    _geom_bond_atom_site_label_1
    _geom_bond_atom_site_label_2
    _geom_bond_site_symmetry_2
    _geom_bond_distance
    _geom_bond_publ_flag
    C1 C6 . 1.384(4) ?
    C1 C2 . 1.384(4) ?
    C1 S1 . 1.732(3) ?
    N1 C11 . 1.327(3) ?
    N1 C9 . 1.373(3) ?
    N1 Zn1 . 1.972(2) ?
    O1 C8 . 1.262(3) ?
    O1 Zn1 . 1.9858(18) ?
    S1 H3A . 1.2000 ?
    Zn1 N1 2 1.972(2) ?
    Zn1 O1 2 1.9858(18) ?
    C2 C3 . 1.388(4) ?
    C2 S2 . 1.730(3) ?
    N2 C11 . 1.347(4) ?
    N2 C10 . 1.363(4) ?
    N2 H2 . 0.85(4) ?
    O2 C8 . 1.246(3) ?
    S2 H3B . 1.2000 ?
    C3 C4 . 1.379(4) ?
    C3 H3 . 0.9300 ?
    C4 C5 . 1.392(4) ?
    C4 H4 . 0.9300 ?
    C5 C6 . 1.382(4) ?
    C5 C7 . 1.506(3) ?
    C6 H6 . 0.9300 ?
    C7 C8 . 1.527(3) ?
    C7 H7A . 0.9700 ?
    C7 H7B . 0.9700 ?
    C9 C10 . 1.354(4) ?
    C9 H9 . 0.9300 ?
    C10 H10 . 0.9300 ?
    C11 C12 . 1.482(4) ?
    C12 H12A . 0.9600 ?
    C12 H12B . 0.9600 ?
    C12 H12C . 0.9600 ?
loop_
    _geom_angle_atom_site_label_1
    _geom_angle_atom_site_label_2
    _geom_angle_atom_site_label_3
    _geom_angle_site_symmetry_1
    _geom_angle_site_symmetry_3
    _geom_angle
    _geom_angle_publ_flag
    C6 C1 C2 . . 120.2(2) ?
    C6 C1 S1 . . 119.2(2) ?
    C2 C1 S1 . . 120.6(2) ?
    C11 N1 C9 . . 106.7(2) ?
    C11 N1 Zn1 . . 126.04(18) ?
    C9 N1 Zn1 . . 127.18(17) ?
    C8 O1 Zn1 . . 104.61(15) ?
    C1 S1 H3A . . 109.5 ?
    N1 Zn1 N1 . 2 92.29(12) ?
    N1 Zn1 O1 . . 90.59(8) ?
    N1 Zn1 O1 2 . 173.13(8) ?
    N1 Zn1 O1 . 2 173.13(8) ?
    N1 Zn1 O1 2 2 90.59(8) ?
    O1 Zn1 O1 . 2 87.23(11) ?
    C1 C2 C3 . . 119.6(2) ?
    C1 C2 S2 . . 120.9(2) ?
    C3 C2 S2 . . 119.5(2) ?
    C11 N2 C10 . . 108.1(2) ?
    C11 N2 H2 . . 120(3) ?
    C10 N2 H2 . . 131(3) ?
    C2 S2 H3B . . 109.5 ?
    C4 C3 C2 . . 119.6(2) ?
    C4 C3 H3 . . 120.2 ?
    C2 C3 H3 . . 120.2 ?
    C3 C4 C5 . . 121.4(3) ?
    C3 C4 H4 . . 119.3 ?
    C5 C4 H4 . . 119.3 ?
    C6 C5 C4 . . 118.2(2) ?
    C6 C5 C7 . . 120.5(2) ?
    C4 C5 C7 . . 121.2(3) ?
    C5 C6 C1 . . 121.0(2) ?
    C5 C6 H6 . . 119.5 ?
    C1 C6 H6 . . 119.5 ?
    C5 C7 C8 . . 114.0(2) ?
    C5 C7 H7A . . 108.7 ?
    C8 C7 H7A . . 108.7 ?
    C5 C7 H7B . . 108.7 ?
    C8 C7 H7B . . 108.7 ?
    H7A C7 H7B . . 107.6 ?
    O2 C8 O1 . . 122.9(2) ?
    O2 C8 C7 . . 121.6(2) ?
    O1 C8 C7 . . 115.5(2) ?
    C10 C9 N1 . . 109.0(2) ?
    C10 C9 H9 . . 125.5 ?
    N1 C9 H9 . . 125.5 ?
    C9 C10 N2 . . 106.4(3) ?
    C9 C10 H10 . . 126.8 ?
    N2 C10 H10 . . 126.8 ?
    N1 C11 N2 . . 109.8(2) ?
    N1 C11 C12 . . 125.6(3) ?
    N2 C11 C12 . . 124.6(2) ?
    C11 C12 H12A . . 109.5 ?
    C11 C12 H12B . . 109.5 ?
    H12A C12 H12B . . 109.5 ?
    C11 C12 H12C . . 109.5 ?
    H12A C12 H12C . . 109.5 ?
    H12B C12 H12C . . 109.5 ?
loop_
    _geom_torsion_atom_site_label_1
    _geom_torsion_atom_site_label_2
    _geom_torsion_atom_site_label_3
    _geom_torsion_atom_site_label_4
    _geom_torsion_site_symmetry_1
    _geom_torsion_site_symmetry_2
    _geom_torsion_site_symmetry_3
    _geom_torsion_site_symmetry_4
    _geom_torsion
    _geom_torsion_publ_flag
    C11 N1 Zn1 N1 . . . 2 -96.2(2) ?
    C9 N1 Zn1 N1 . . . 2 88.2(2) ?
    C8 O1 Zn1 O1 . . . 2 -82.04(15) ?
    C6 C1 C2 C3 . . . . 1.2(4) ?
    S1 C1 C2 C3 . . . . 179.3(2) ?
    C6 C1 C2 S2 . . . . -177.5(2) ?
    S1 C1 C2 S2 . . . . 0.6(3) ?
    C1 C2 C3 C4 . . . . -0.6(4) ?
    S2 C2 C3 C4 . . . . 178.1(2) ?
    C2 C3 C4 C5 . . . . -1.2(4) ?
    C3 C4 C5 C6 . . . . 2.4(4) ?
    C3 C4 C5 C7 . . . . -174.3(2) ?
    C4 C5 C6 C1 . . . . -1.8(4) ?
    C7 C5 C6 C1 . . . . 174.9(2) ?
    C2 C1 C6 C5 . . . . 0.0(4) ?
    S1 C1 C6 C5 . . . . -178.1(2) ?
    C6 C5 C7 C8 . . . . -81.8(3) ?
    C4 C5 C7 C8 . . . . 94.8(3) ?
    Zn1 O1 C8 O2 . . . . -8.8(3) ?
    Zn1 O1 C8 C7 . . . . 171.33(18) ?
    C5 C7 C8 O2 . . . . 12.1(4) ?
    C5 C7 C8 O1 . . . . -168.1(2) ?
    C11 N1 C9 C10 . . . . 0.1(3) ?
    Zn1 N1 C9 C10 . . . . 176.3(2) ?
    N1 C9 C10 N2 . . . . 0.1(3) ?
    C11 N2 C10 C9 . . . . -0.2(3) ?
    C9 N1 C11 N2 . . . . -0.2(3) ?
    Zn1 N1 C11 N2 . . . . -176.49(17) ?
    C9 N1 C11 C12 . . . . 179.6(3) ?
    Zn1 N1 C11 C12 . . . . 3.3(4) ?
    C10 N2 C11 N1 . . . . 0.2(3) ?
    C10 N2 C11 C12 . . . . -179.6(3) ?
loop_
    _geom_hbond_atom_site_label_D
    _geom_hbond_atom_site_label_H
    _geom_hbond_atom_site_label_A
    _geom_hbond_site_symmetry_A
    _geom_hbond_distance_DH
    _geom_hbond_distance_HA
    _geom_hbond_distance_DA
    _geom_hbond_angle_DHA
    C12 H12B O1 4_445 0.96 2.46 3.381(4) 160.8
    N2 H2 O2 3_445 0.85(4) 1.94(4) 2.785(3) 176(4)
