# Supplementary material for: Bis[2-(3,4-disulfanylphen­yl)acetato]bis­(2-methyl-1H-imidazole-κN 3)zinc(II)
Source: Acta Crystallogr Sect E Struct Rep Online. 2009 Aug 29;65(Pt 9):m1149. doi: 10.1107/S1600536809033893 (PMC2970003; doi:10.1107/S1600536809033893)
Supplement: Supplementary file 2 [file e-65-m1149-Isup2.hkl]

# 
# h,k,l, Fc-squared, Fo-squared, sigma(Fo-squared) and status flag 
# 
data_I
_shelx_title ' tt in C2/c' 
_shelx_refln_list_code          4 
_shelx_F_calc_maximum      399.14 
_exptl_crystal_F_000      1296.00 
_reflns_d_resolution_high  0.7499 
 
loop_ 
 _symmetry_equiv_pos_as_xyz 
 'x, y, z' 
 '-x, y, -z+1/2' 
 'x+1/2, y+1/2, z' 
 '-x+1/2, y+1/2, -z+1/2' 
 '-x, -y, -z' 
 'x, -y, z-1/2' 
 '-x+1/2, -y+1/2, -z' 
 'x+1/2, -y+1/2, z-1/2' 
 
_cell_length_a    12.9599 
_cell_length_b     9.3909 
_cell_length_c    21.5549 
_cell_angle_alpha  90.000 
_cell_angle_beta   91.579 
_cell_angle_gamma  90.000 
 
_shelx_F_squared_multiplier     1.000 
 
loop_ 
 _refln_index_h 
 _refln_index_k 
 _refln_index_l 
 _refln_F_squared_calc 
 _refln_F_squared_meas 
 _refln_F_squared_sigma 
 _refln_observed_status 
   2   0   0     1947.88     1618.80     28.02 o 
   4   0   0    18953.45    17615.19    215.64 o 
   6   0   0     1056.04     1763.65     23.73 o 
   8   0   0     2140.76     2019.03     34.91 o 
  10   0   0    10138.57     9791.59    132.12 o 
  12   0   0     4148.48     4022.58     65.62 o 
  14   0   0      942.18      844.12     37.19 o 
  16   0   0       53.44       80.19     13.54 o 
   1   1   0    17762.45    19550.62    170.43 o 
   3   1   0      965.50     1276.15     15.01 o 
   5   1   0    12861.51    13328.58    117.37 o 
   7   1   0     9796.21    12391.85    102.83 o 
   9   1   0     1965.56     1829.71     24.00 o 
  11   1   0     1559.92     1487.65     22.48 o 
  13   1   0      715.85      653.11     16.99 o 
  15   1   0      479.40      481.32     15.70 o 
  17   1   0        2.59       21.23      7.46 o 
   0   2   0    10399.42    13674.59    144.31 o 
   2   2   0    15251.80    17991.66    154.84 o 
   4   2   0     6900.13     9068.37     69.69 o 
   6   2   0     1197.72     1177.34     13.41 o 
   8   2   0       60.26       31.01      3.28 o 
  10   2   0      632.43      630.01     15.03 o 
  12   2   0       38.66       50.07      6.36 o 
  14   2   0      315.02      300.43     12.87 o 
  16   2   0        5.14        9.31      5.41 o 
   1   3   0    16122.26    18075.51    135.01 o 
   3   3   0       67.23       30.31      2.30 o 
   5   3   0      119.92       18.74      1.83 o 
   7   3   0     1156.89      966.42     14.25 o 
   9   3   0     9542.57     9272.05     88.70 o 
  11   3   0     8102.31     7804.43     87.31 o 
  13   3   0      969.43      900.78     21.00 o 
  15   3   0      378.67      424.68     23.20 o 
   0   4   0     5132.18     5257.97     60.39 o 
   2   4   0      842.38      720.00      8.97 o 
   4   4   0     5515.24     5557.15     49.55 o 
   6   4   0    12280.97    12443.48    104.43 o 
   8   4   0       74.69       49.26     10.04 o 
  10   4   0     4939.16     4906.29     59.50 o 
  12   4   0      932.13      885.24     20.35 o 
  14   4   0     1264.97     1280.33     30.31 o 
  16   4   0       86.75       94.00     10.80 o 
   1   5   0     5265.60     5408.65     44.97 o 
   3   5   0      743.88      509.19      7.90 o 
   5   5   0     8778.06     9574.38     82.62 o 
   7   5   0       84.13       51.84      5.10 o 
   9   5   0     1345.92     1217.75     21.98 o 
  11   5   0       82.92       78.27      9.00 o 
  13   5   0      162.21      158.89     14.81 o 
  15   5   0      158.18      191.45     14.09 o 
   0   6   0     6760.91     7537.76     87.24 o 
   2   6   0     3474.91     3454.59     31.68 o 
   4   6   0       56.57       44.35      3.83 o 
   6   6   0     2037.40     2108.78     27.39 o 
   8   6   0      904.56      836.97     18.29 o 
  10   6   0      102.66      104.42      8.39 o 
  12   6   0     3342.40     3152.12     52.92 o 
  14   6   0        3.74       25.13      9.02 o 
   1   7   0     6617.43     6062.31    105.85 o 
   3   7   0     5253.36     5055.38     52.90 o 
   5   7   0      102.58      106.94      6.67 o 
   7   7   0      224.89      209.80     10.11 o 
   9   7   0      176.46      197.28     10.69 o 
  11   7   0     1838.59     1754.65     36.26 o 
  13   7   0      696.14      739.66     23.52 o 
   0   8   0      287.19      273.70     19.15 o 
   2   8   0      752.89      693.97     15.91 o 
   4   8   0       96.99      113.34      7.09 o 
   6   8   0      175.71      174.81      9.79 o 
   8   8   0      572.82      545.31     15.88 o 
  10   8   0      538.21      519.74     16.42 o 
  12   8   0      365.17      320.81     16.93 o 
   1   9   0      516.36      493.05     16.14 o 
   3   9   0      853.57      815.70     25.95 o 
   5   9   0      961.91      908.42     20.32 o 
   7   9   0      659.60      595.84     21.45 o 
   9   9   0        0.07        4.72      5.06 o 
  11   9   0       19.24       29.75      6.82 o 
   0  10   0     1322.95     1186.21     44.64 o 
   2  10   0      544.21      513.92     17.84 o 
   4  10   0        2.94        6.62      5.65 o 
   6  10   0      540.26      556.39     19.55 o 
   8  10   0      325.72      341.91     15.88 o 
  10  10   0      399.26      401.69     18.31 o 
   1  11   0       37.44       52.82      8.19 o 
   3  11   0      701.06      753.02     22.48 o 
   5  11   0      635.81      654.29     24.71 o 
   7  11   0      336.17      355.69     20.04 o 
   0  12   0      140.15      126.69     22.20 o 
   2  12   0      169.36      187.96     13.96 o 
   4  12   0       65.29       93.08     12.35 o 
 -17   1   1      130.65      177.76     14.10 o 
 -15   1   1       91.85      102.17      9.77 o 
 -13   1   1      252.73      248.80     16.12 o 
 -11   1   1     4977.06     4761.95     51.69 o 
  -9   1   1     7602.75     7833.15     75.71 o 
  -7   1   1     2893.67     2971.44     26.58 o 
  -5   1   1       17.73       79.55      3.69 o 
  -3   1   1    12190.03    12613.54    101.32 o 
  -1   1   1    22010.18    21402.44    188.53 o 
   1   1   1    28595.89    29901.75    244.47 o 
   3   1   1    40546.31    40471.90    419.02 o 
   5   1   1     9019.63     9066.71     81.50 o 
   7   1   1       10.86       16.41      2.42 o 
   9   1   1     1222.63     1073.37     16.90 o 
  11   1   1      402.63      386.13     15.46 o 
  13   1   1     1232.75     1158.39     23.42 o 
  15   1   1     1240.16     1198.12     25.49 o 
  17   1   1      449.84      449.15     18.79 o 
 -16   2   1       15.46       35.69      6.63 o 
 -14   2   1      389.08      414.01     20.23 o 
 -12   2   1     1977.99     1854.38     30.40 o 
 -10   2   1     6048.06     5789.71     70.35 o 
  -8   2   1     9805.84    10227.31     87.42 o 
  -6   2   1     7433.47     7032.20     56.16 o 
  -4   2   1      306.98      735.30      9.07 o 
  -2   2   1      202.53       21.69      1.76 o 
   0   2   1       36.87       40.92      1.72 o 
   2   2   1      149.68      174.02      3.72 o 
   4   2   1    32358.54    35052.94    261.04 o 
   6   2   1      134.84       70.56      3.52 o 
   8   2   1     2968.86     2696.72     28.15 o 
  10   2   1      600.03      571.48     15.48 o 
  12   2   1     2084.60     1892.73     30.76 o 
  14   2   1     4413.16     4242.88     56.86 o 
  16   2   1     1451.07     1463.60     30.03 o 
 -15   3   1     1370.35     1276.94     27.05 o 
 -13   3   1      205.53      225.85     11.54 o 
 -11   3   1     1367.56     1318.43     24.36 o 
  -9   3   1     3366.45     3435.13     38.98 o 
  -7   3   1     4826.78     5086.50     43.13 o 
  -5   3   1    10102.83    11068.34     85.55 o 
  -3   3   1      387.68      122.83      3.75 o 
  -1   3   1       98.36      149.48      4.51 o 
   1   3   1    10609.06    13433.62    108.27 o 
   3   3   1    10540.73    12543.80     95.42 o 
   5   3   1     2956.54     3146.07     27.72 o 
   7   3   1       48.60       16.35      2.55 o 
   9   3   1     2509.07     2701.08     32.52 o 
  11   3   1      249.85      208.12     10.20 o 
  13   3   1     1731.59     1592.63     29.04 o 
  15   3   1      629.54      649.46     18.93 o 
 -16   4   1       15.73       15.83      6.70 o 
 -14   4   1      100.77      114.90     11.61 o 
 -12   4   1      581.00      536.74     15.71 o 
 -10   4   1       33.80       29.36      5.34 o 
  -8   4   1     7762.41     7839.18     76.78 o 
  -6   4   1       14.54       33.54      4.07 o 
  -4   4   1       49.21       32.93      2.79 o 
  -2   4   1     1297.41     1865.62     17.80 o 
   0   4   1       29.39        3.62      1.63 o 
   2   4   1     4128.60     5732.49     46.45 o 
   4   4   1     2123.06     2150.81     20.56 o 
   6   4   1     5936.74     6084.96     54.77 o 
   8   4   1      743.05      840.26     32.21 o 
  10   4   1       29.88       52.58      6.34 o 
  12   4   1     1645.52     1572.26     28.52 o 
  14   4   1     1006.00      953.64     22.66 o 
  16   4   1       76.53       78.36      9.82 o 
 -15   5   1      183.36      177.53     13.94 o 
 -13   5   1     1017.18      995.22     26.29 o 
 -11   5   1     1231.45     1252.51     27.92 o 
  -9   5   1     1603.21     1600.51     33.28 o 
  -7   5   1     5064.10     4857.76     51.31 o 
  -5   5   1     1798.47     1434.89     18.03 o 
  -3   5   1     5458.79     5494.32     45.74 o 
  -1   5   1     1302.51     1981.61     19.59 o 
   1   5   1    17326.94    18781.91    142.29 o 
   3   5   1    14156.42    14623.88    112.49 o 
   5   5   1     7009.08     7015.06     62.65 o 
   7   5   1      964.54      912.30     19.24 o 
   9   5   1       13.45       12.62      4.21 o 
  11   5   1      103.45      105.79      8.41 o 
  13   5   1     1407.19     1400.90     41.78 o 
  15   5   1     1228.51     1123.69     29.58 o 
 -14   6   1      729.22      761.48     36.30 o 
 -12   6   1     1394.94     1354.84     31.54 o 
 -10   6   1      169.59      184.42     10.40 o 
  -8   6   1     3294.33     3170.41     42.81 o 
  -6   6   1      760.31      714.59     14.04 o 
  -4   6   1     1655.08     1547.91     23.59 o 
  -2   6   1     7087.96     6998.76     62.32 o 
   0   6   1    14671.84    15026.83    116.20 o 
   2   6   1     7273.62     6870.04     56.96 o 
   4   6   1     4678.36     4378.70     42.55 o 
   6   6   1     7429.07     7124.15     77.92 o 
   8   6   1       18.24        9.86      4.43 o 
  10   6   1      208.72      216.31     12.12 o 
  12   6   1      489.53      528.43     18.90 o 
  14   6   1      364.63      441.58     18.29 o 
 -13   7   1      164.25      147.31     12.58 o 
 -11   7   1       93.84      112.65     10.87 o 
  -9   7   1       74.39       82.10      8.13 o 
  -7   7   1     1921.40     1859.48     34.23 o 
  -5   7   1      259.89      235.73      8.63 o 
  -3   7   1       45.72       46.23      4.73 o 
  -1   7   1      928.50      779.70     15.56 o 
   1   7   1       90.87       87.50      4.61 o 
   3   7   1     1710.04     1719.75     34.66 o 
   5   7   1      726.68      765.47     15.06 o 
   7   7   1      946.38      890.28     19.08 o 
   9   7   1     1633.62     1645.83     28.96 o 
  11   7   1      238.43      231.24     14.55 o 
  13   7   1      254.27      239.16     24.20 o 
 -12   8   1      247.93      239.58     15.09 o 
 -10   8   1       55.94       49.27      6.96 o 
  -8   8   1      453.15      435.87     15.75 o 
  -6   8   1      278.16      267.09     11.42 o 
  -4   8   1       23.19       13.26      4.21 o 
  -2   8   1      188.83      184.43      8.08 o 
   0   8   1      100.48      100.12      8.42 o 
   2   8   1     3329.36     3127.09     41.02 o 
   4   8   1      755.33      699.74     16.90 o 
   6   8   1      194.54      197.60     10.10 o 
   8   8   1      188.38      220.87     13.94 o 
  10   8   1       46.78       41.07      6.65 o 
  12   8   1        2.51       25.17      7.13 o 
 -11   9   1      316.93      339.04     15.08 o 
  -9   9   1     1219.71     1235.53     26.28 o 
  -7   9   1     1257.15     1193.86     31.03 o 
  -5   9   1      127.25      149.10      9.46 o 
  -3   9   1     2603.77     2525.32     37.15 o 
  -1   9   1      166.82      197.68     11.73 o 
   1   9   1     1603.65     1497.36     29.71 o 
   3   9   1     1029.53     1005.20     20.78 o 
   5   9   1      924.16      930.98     20.48 o 
   7   9   1     2172.12     2219.85     40.25 o 
   9   9   1      409.76      444.05     20.35 o 
  11   9   1      529.66      558.95     20.31 o 
 -10  10   1        4.74       10.76      6.74 o 
  -8  10   1      276.38      288.76     15.56 o 
  -6  10   1      482.59      496.40     17.98 o 
  -4  10   1     1301.90     1266.29     30.35 o 
  -2  10   1     1014.04      973.49     24.57 o 
   0  10   1      305.66      350.49     14.93 o 
   2  10   1      463.93      472.65     16.99 o 
   4  10   1       85.66       72.86      8.68 o 
   6  10   1     2101.42     2060.86     39.29 o 
   8  10   1      341.59      393.29     16.70 o 
  10  10   1      589.18      584.96     20.94 o 
  -7  11   1        9.16       19.45      7.24 o 
  -5  11   1      106.66      139.72     13.81 o 
  -3  11   1      140.31      120.76     11.29 o 
  -1  11   1      196.65      232.78     14.03 o 
   1  11   1      243.40      269.28     14.89 o 
   3  11   1      118.83      122.60     11.03 o 
   5  11   1       14.64       20.99      7.48 o 
   7  11   1      100.23      112.52     17.72 o 
  -4  12   1       68.55      107.15     13.05 o 
  -2  12   1      257.38      315.35     16.76 o 
   0  12   1       11.50       30.84      7.72 o 
   2  12   1      244.35      297.62     17.51 o 
   4  12   1      778.45      773.28     28.33 o 
 -16   0   2     1971.48     1961.70     56.72 o 
 -14   0   2      698.87      752.74     30.51 o 
 -12   0   2     1753.10     1673.22     35.41 o 
 -10   0   2     1948.01     1983.31     37.07 o 
  -8   0   2     2029.68     1712.50     25.04 o 
  -6   0   2     8922.20     9211.52    101.50 o 
  -4   0   2     2793.30     2619.90     31.40 o 
  -2   0   2    54707.88    54816.89   1946.71 o 
   0   0   2       33.39        3.21      1.47 o 
   2   0   2    46976.91    47798.52    599.76 o 
   4   0   2    36557.85    38446.01    466.43 o 
   6   0   2    42311.40    45541.53    550.89 o 
   8   0   2     5379.25     4287.80     62.92 o 
  10   0   2     2327.21     2462.62     43.54 o 
  12   0   2      420.89      375.01     16.01 o 
  14   0   2      110.90       86.56     12.70 o 
  16   0   2     1658.15     1460.60     47.31 o 
 -17   1   2      727.17      722.76     23.83 o 
 -15   1   2       30.86       31.52      6.75 o 
 -13   1   2       38.79       50.71      6.68 o 
 -11   1   2      351.13      295.61     10.49 o 
  -9   1   2       37.40       66.29      4.92 o 
  -7   1   2    11073.02    11032.97     85.74 o 
  -5   1   2     2632.38     2758.52     24.00 o 
  -3   1   2     4061.94     5362.53     41.84 o 
  -1   1   2      726.03     1084.65     12.42 o 
   1   1   2    44600.19    40118.69    448.52 o 
   3   1   2    26939.89    30500.50    244.36 o 
   5   1   2      413.52      274.42      5.80 o 
   7   1   2    12179.01    13097.24    110.26 o 
   9   1   2      508.44      414.71     11.60 o 
  11   1   2      109.90       95.54      6.37 o 
  13   1   2     3839.01     3660.78     49.54 o 
  15   1   2       47.53       65.49      7.57 o 
  17   1   2     1116.45     1107.28     33.15 o 
 -16   2   2       49.13       64.16      7.95 o 
 -14   2   2       18.67       19.51      6.47 o 
 -12   2   2      500.55      463.97     14.02 o 
 -10   2   2        0.27       11.02      4.23 o 
  -8   2   2     2627.51     2581.44     27.25 o 
  -6   2   2      295.69      203.59      4.52 o 
  -4   2   2     4856.79     6429.81     71.93 o 
  -2   2   2     2356.01     3402.78     32.16 o 
   0   2   2     2533.00     4088.86     34.49 o 
   2   2   2       59.39       14.40      1.62 o 
   4   2   2       44.35       51.63      2.24 o 
   6   2   2     3117.96     3244.34     31.18 o 
   8   2   2        6.38        8.63      2.78 o 
  10   2   2      146.85      181.09     13.01 o 
  12   2   2     1647.04     1519.20     26.81 o 
  14   2   2        4.42        3.54      6.15 o 
  16   2   2       39.19       66.30      8.16 o 
 -15   3   2      777.71      766.10     20.52 o 
 -13   3   2      425.00      389.21     13.73 o 
 -11   3   2      106.39      120.36      8.25 o 
  -9   3   2     1932.09     1735.35     25.81 o 
  -7   3   2    15946.41    16437.68    135.38 o 
  -5   3   2    16974.77    18967.03    153.51 o 
  -3   3   2    17329.75    17363.94    140.01 o 
  -1   3   2    29597.68    36286.13    271.74 o 
   1   3   2       26.05       26.29      3.68 o 
   3   3   2     1359.80      920.76     10.29 o 
   5   3   2    15792.10    18409.14    139.04 o 
   7   3   2    11765.11    12396.22    112.56 o 
   9   3   2     1873.33     1798.20     24.29 o 
  11   3   2     1165.91     1091.32     21.79 o 
  13   3   2      161.89      188.30     10.88 o 
  15   3   2      925.48      965.30     23.13 o 
 -16   4   2      764.25      787.97     28.80 o 
 -14   4   2       95.37      102.12     10.78 o 
 -12   4   2       11.94       19.56      6.30 o 
 -10   4   2       64.36       67.62      5.83 o 
  -8   4   2    17292.72    17835.67    199.07 o 
  -6   4   2    20300.46    21253.57    173.12 o 
  -4   4   2     6943.46     6412.70     56.35 o 
  -2   4   2      184.40       65.92      3.67 o 
   0   4   2      259.37      656.33      8.91 o 
   2   4   2     9087.71     9111.72     71.29 o 
   4   4   2     7574.63     7815.50     62.40 o 
   6   4   2     7251.40     7649.22     62.07 o 
   8   4   2     2879.68     2823.63     60.99 o 
  10   4   2     1680.59     1530.69     29.63 o 
  12   4   2     2850.98     2766.39     41.06 o 
  14   4   2      160.50      164.41     11.03 o 
  16   4   2      202.59      243.23     17.72 o 
 -15   5   2        1.57       14.47      6.35 o 
 -13   5   2      341.17      355.10     16.37 o 
 -11   5   2     1607.26     1617.82     32.77 o 
  -9   5   2      140.47      158.49     13.89 o 
  -7   5   2      210.24      142.79      7.98 o 
  -5   5   2       91.12      140.97      7.35 o 
  -3   5   2     6610.70     6830.84     60.17 o 
  -1   5   2     7084.38     8151.67     65.04 o 
   1   5   2       96.05       61.09      3.19 o 
   3   5   2     4931.54     5139.17     43.46 o 
   5   5   2     1116.57     1263.24     16.60 o 
   7   5   2     7643.19     7764.70     76.16 o 
   9   5   2       60.54       52.38      5.62 o 
  11   5   2      202.42      211.02     10.89 o 
  13   5   2       19.36       16.71      6.31 o 
  15   5   2       21.15       22.91      7.03 o 
 -14   6   2      656.72      665.55     23.03 o 
 -12   6   2      401.50      367.28     21.74 o 
 -10   6   2      811.79      779.63     18.90 o 
  -8   6   2     1916.21     1915.28     30.36 o 
  -6   6   2     4168.93     4190.12     79.63 o 
  -4   6   2     6395.94     6568.51     65.08 o 
  -2   6   2     2493.21     2693.71     31.17 o 
   0   6   2      174.29      122.40      5.84 o 
   2   6   2      663.25      574.78      9.34 o 
   4   6   2     2856.80     2858.86     30.42 o 
   6   6   2     3474.37     3393.41     35.64 o 
   8   6   2     1970.92     1939.46     27.35 o 
  10   6   2       10.70        8.86      5.45 o 
  12   6   2      413.02      391.70     16.52 o 
  14   6   2      212.57      203.98     14.65 o 
 -13   7   2      305.53      367.98     17.76 o 
 -11   7   2       53.06       78.18      9.28 o 
  -9   7   2     4227.03     4139.77     54.51 o 
  -7   7   2      138.70      128.17      8.66 o 
  -5   7   2     3001.51     2779.15     34.28 o 
  -3   7   2     1179.35     1149.18     18.55 o 
  -1   7   2       42.05       42.11      4.34 o 
   1   7   2    10940.85    11019.83    101.59 o 
   3   7   2     1011.91      943.31     19.74 o 
   5   7   2     7110.78     6621.05     67.14 o 
   7   7   2       84.53       93.51      7.67 o 
   9   7   2      641.59      584.87     16.33 o 
  11   7   2       62.94       97.94      9.72 o 
  13   7   2       18.93       36.89      7.61 o 
 -12   8   2      643.68      659.68     29.08 o 
 -10   8   2      816.98      807.48     20.60 o 
  -8   8   2      973.51      952.26     28.50 o 
  -6   8   2      280.88      274.19     11.40 o 
  -4   8   2     1337.36     1238.94     20.74 o 
  -2   8   2     2450.49     2425.78     31.26 o 
   0   8   2     2562.79     2353.72     37.93 o 
   2   8   2      227.24      199.88      9.28 o 
   4   8   2      117.90       99.79      7.61 o 
   6   8   2     1287.07     1226.66     23.43 o 
   8   8   2      310.83      339.04     12.83 o 
  10   8   2     1520.42     1414.21     34.96 o 
  12   8   2      155.43      223.17     14.60 o 
 -11   9   2       81.44      100.11     10.92 o 
  -9   9   2      852.13      796.89     20.80 o 
  -7   9   2       61.70       39.43      7.58 o 
  -5   9   2       95.29       93.93      7.47 o 
  -3   9   2      553.55      555.02     15.36 o 
  -1   9   2      500.97      465.95     15.89 o 
   1   9   2      243.81      232.44     13.67 o 
   3   9   2       92.08      107.00      9.50 o 
   5   9   2      624.44      602.32     16.36 o 
   7   9   2      719.06      615.07     19.37 o 
   9   9   2       57.39       74.72      9.07 o 
  11   9   2      143.55      148.19     16.68 o 
 -10  10   2      532.61      544.19     20.53 o 
  -8  10   2      376.21      427.09     20.17 o 
  -6  10   2      892.77      814.47     23.11 o 
  -4  10   2     1025.38      991.30     25.04 o 
  -2  10   2       40.08       32.61      7.09 o 
   0  10   2      186.42      212.03     12.87 o 
   2  10   2       30.21       29.93      6.44 o 
   4  10   2      179.30      203.90     12.76 o 
   6  10   2      823.11      828.08     23.22 o 
   8  10   2      262.29      254.82     14.60 o 
  10  10   2      239.57      268.30     16.91 o 
  -7  11   2      278.84      262.74     24.15 o 
  -5  11   2     1858.21     1801.55     43.21 o 
  -3  11   2      138.32      173.84     12.94 o 
  -1  11   2      441.21      475.72     17.46 o 
   1  11   2      788.81      838.93     23.68 o 
   3  11   2       40.22       63.67     11.47 o 
   5  11   2      129.13      142.56     13.76 o 
   7  11   2      683.96      680.23     26.32 o 
  -4  12   2      169.93      177.70     13.57 o 
  -2  12   2      102.59      135.00     12.24 o 
   0  12   2      473.34      484.87     21.31 o 
   2  12   2       11.76       23.97      7.11 o 
   4  12   2      193.26      204.66     17.18 o 
 -17   1   3      717.29      671.98     22.81 o 
 -15   1   3      958.90      925.30     24.98 o 
 -13   1   3     3431.30     3316.36     49.09 o 
 -11   1   3     3131.29     3022.81     36.53 o 
  -9   1   3      714.17      790.27     14.12 o 
  -7   1   3     1908.42     1616.59     16.74 o 
  -5   1   3      930.13      678.52      8.44 o 
  -3   1   3    57811.23    57849.91    685.14 o 
  -1   1   3    27986.46    29430.36    255.32 o 
   1   1   3       15.51       67.67      2.93 o 
   3   1   3      107.76      216.76      3.74 o 
   5   1   3      180.32      129.04      4.91 o 
   7   1   3    18501.45    19011.78    154.62 o 
   9   1   3     3936.39     3859.28     42.15 o 
  11   1   3       10.50       11.80      3.96 o 
  13   1   3      735.38      669.54     17.58 o 
  15   1   3        3.89       10.57      6.19 o 
  17   1   3      366.85      410.08     23.70 o 
 -16   2   3      947.69      937.86     34.43 o 
 -14   2   3      808.00      803.39     23.55 o 
 -12   2   3     1776.03     1534.27     26.97 o 
 -10   2   3       30.88       44.68      7.19 o 
  -8   2   3     6641.42     6176.72     55.85 o 
  -6   2   3     7899.80     8519.35     67.30 o 
  -4   2   3     8960.38     9455.53     72.88 o 
  -2   2   3   159314.34   154223.23   3100.63 o 
   0   2   3     2595.60     4154.19     35.18 o 
   2   2   3     4287.13     3193.90     26.30 o 
   4   2   3      236.72       53.96      2.44 o 
   6   2   3    12426.79    13084.46    108.14 o 
   8   2   3    12492.65    12960.85    108.88 o 
  10   2   3     8574.70     8765.18     86.62 o 
  12   2   3     1344.04     1330.73     24.84 o 
  14   2   3       83.01       96.13      8.61 o 
  16   2   3      620.62      634.77     19.17 o 
 -15   3   3        6.13       22.88      6.86 o 
 -13   3   3       39.99       67.12      7.48 o 
 -11   3   3      272.06      247.89     10.60 o 
  -9   3   3      539.35      488.91     12.25 o 
  -7   3   3    16499.91    18018.98    147.79 o 
  -5   3   3      354.40      238.60      8.47 o 
  -3   3   3    10478.02    12415.70    101.64 o 
  -1   3   3      883.54     1664.09     16.76 o 
   1   3   3     1780.91     1723.37     16.06 o 
   3   3   3     6993.19     6652.75     56.73 o 
   5   3   3     5356.55     7029.77     56.40 o 
   7   3   3      596.59      468.94      9.59 o 
   9   3   3       25.51       31.80      4.93 o 
  11   3   3     2907.92     2774.21     39.47 o 
  13   3   3      141.63      135.52      9.72 o 
  15   3   3       29.23       34.45      6.13 o 
 -16   4   3        2.46       14.00      7.05 o 
 -14   4   3       93.68       80.16      9.99 o 
 -12   4   3       89.38       87.98      9.24 o 
 -10   4   3      239.53      211.54      8.70 o 
  -8   4   3     4516.29     4549.90     48.77 o 
  -6   4   3     1838.23     1856.74     21.29 o 
  -4   4   3      719.63      848.31     17.48 o 
  -2   4   3       24.32       48.21      2.79 o 
   0   4   3     1864.85     2053.41     24.03 o 
   2   4   3    10030.98    13056.52    106.83 o 
   4   4   3       23.80       47.57      2.80 o 
   6   4   3        3.82        5.11      1.88 o 
   8   4   3     4402.10     4510.10    145.15 o 
  10   4   3     3830.58     3830.15     49.52 o 
  12   4   3      100.07      106.04      8.69 o 
  14   4   3      111.83       97.57      8.99 o 
  16   4   3       42.72       46.10      8.44 o 
 -15   5   3     1149.51     1152.55     30.41 o 
 -13   5   3      953.95      950.40     25.69 o 
 -11   5   3      733.80      726.80     21.01 o 
  -9   5   3       89.57       90.41      7.40 o 
  -7   5   3     3130.73     3040.45     39.63 o 
  -5   5   3    14121.48    14444.90    130.51 o 
  -3   5   3      901.61      754.48     11.07 o 
  -1   5   3    18432.52    18854.03    142.87 o 
   1   5   3     1430.01     1206.26     13.80 o 
   3   5   3       58.43       14.78      2.58 o 
   5   5   3     4776.61     4755.62     44.99 o 
   7   5   3     3492.70     3289.25     37.85 o 
   9   5   3     7745.51     7445.91     75.37 o 
  11   5   3      448.51      467.51     14.74 o 
  13   5   3     1380.91     1351.90     27.48 o 
  15   5   3       16.23       30.24      7.28 o 
 -14   6   3      258.39      278.13     16.58 o 
 -12   6   3     1095.89     1136.56     28.42 o 
 -10   6   3     1172.36     1125.95     23.30 o 
  -8   6   3      118.72      153.99      9.07 o 
  -6   6   3      429.38      346.81      9.81 o 
  -4   6   3     1043.34      874.43     15.26 o 
  -2   6   3     2303.55     2171.77     26.71 o 
   0   6   3     4511.07     4486.64     39.36 o 
   2   6   3     1582.72     1642.65     18.26 o 
   4   6   3     6098.45     5935.54     74.75 o 
   6   6   3       29.21       14.18      3.74 o 
   8   6   3     2944.21     2724.67     34.55 o 
  10   6   3      433.39      425.57     13.73 o 
  12   6   3      140.01      192.69     13.06 o 
  14   6   3       33.70       31.68      7.73 o 
 -13   7   3       76.85      109.85     14.96 o 
 -11   7   3       83.12       85.15      8.56 o 
  -9   7   3      223.25      234.63     11.70 o 
  -7   7   3      165.04      167.22      9.43 o 
  -5   7   3        7.25       11.49      5.17 o 
  -3   7   3       15.84       24.53      5.04 o 
  -1   7   3      206.21      191.32     15.08 o 
   1   7   3     1448.62     1523.59     25.84 o 
   3   7   3     1794.19     1696.98     21.50 o 
   5   7   3      869.88      867.00     17.28 o 
   7   7   3     1195.02     1117.17     21.58 o 
   9   7   3      189.07      183.14     10.36 o 
  11   7   3       10.05       24.70      6.42 o 
  13   7   3     1771.02     1728.58     37.64 o 
 -12   8   3       15.53       18.33      6.64 o 
 -10   8   3        4.04        0.48      4.81 o 
  -8   8   3      459.27      411.36     14.14 o 
  -6   8   3      591.91      549.66     13.89 o 
  -4   8   3      514.74      423.77     11.78 o 
  -2   8   3     3900.36     3948.84     44.92 o 
   0   8   3      877.12      810.03     17.28 o 
   2   8   3      621.35      578.80     15.52 o 
   4   8   3      676.56      676.21     16.25 o 
   6   8   3     3125.09     3031.87     47.05 o 
   8   8   3     1618.08     1588.03     29.16 o 
  10   8   3     1725.85     1716.47     31.37 o 
  12   8   3       86.76       85.72     13.68 o 
 -11   9   3      604.12      642.92     21.84 o 
  -9   9   3      108.70      123.54      9.73 o 
  -7   9   3      234.96      288.86     12.80 o 
  -5   9   3     2135.12     1989.63     29.63 o 
  -3   9   3      210.51      195.02     10.21 o 
  -1   9   3     2490.08     2338.46     39.59 o 
   1   9   3      174.35      190.78     11.49 o 
   3   9   3      101.60      128.57     11.71 o 
   5   9   3      409.99      383.46     14.76 o 
   7   9   3      536.44      550.47     18.23 o 
   9   9   3     2501.55     2513.44     62.98 o 
  11   9   3      430.95      450.31     26.02 o 
 -10  10   3      362.71      364.55     15.65 o 
  -8  10   3      718.97      702.00     21.92 o 
  -6  10   3     1022.36     1034.83     26.16 o 
  -4  10   3      267.17      262.38     12.42 o 
  -2  10   3        6.86       11.70      5.74 o 
   0  10   3      631.36      647.41     19.75 o 
   2  10   3      103.20      136.84     11.04 o 
   4  10   3     1725.24     1725.87     44.26 o 
   6  10   3        3.13        9.89      6.61 o 
   8  10   3       70.79       92.05      9.81 o 
  10  10   3       86.34      123.52     12.56 o 
  -7  11   3       15.98       21.60     11.06 o 
  -5  11   3        0.94        9.49     12.31 o 
  -3  11   3     1168.19     1080.29     27.50 o 
  -1  11   3       17.03       19.53      7.90 o 
   1  11   3      326.31      309.66     20.52 o 
   3  11   3      481.56      444.07     22.62 o 
   5  11   3        1.09       12.24      7.45 o 
   7  11   3       17.11       20.93      8.98 o 
  -4  12   3       73.33       73.89     11.29 o 
  -2  12   3      254.57      287.00     16.22 o 
   0  12   3      322.45      376.92     17.75 o 
   2  12   3      146.23      169.26     13.49 o 
   4  12   3      105.43      133.84     14.38 o 
 -16   0   4      475.20      482.57     26.07 o 
 -14   0   4     6971.53     6887.05    130.17 o 
 -12   0   4     8986.47     8974.29    125.82 o 
 -10   0   4     2606.18     2931.51     49.24 o 
  -8   0   4      111.07      224.83     14.76 o 
  -6   0   4    11413.20    13847.17    149.93 o 
  -4   0   4    26131.37    26495.63    277.73 o 
  -2   0   4    16958.34    20051.89    210.07 o 
   0   0   4    10256.77    11039.87    136.00 o 
   2   0   4    10653.29    11147.08    118.21 o 
   4   0   4      720.69      682.92     11.68 o 
   6   0   4     5570.81     5141.07     59.62 o 
   8   0   4      766.14      764.04     18.74 o 
  10   0   4     1274.05     1111.56     27.53 o 
  12   0   4     1239.32     1267.49     35.22 o 
  14   0   4     1706.95     1487.13     35.80 o 
  16   0   4      144.89      194.29     24.85 o 
 -17   1   4       79.26       93.96     13.64 o 
 -15   1   4      232.70      268.34     14.73 o 
 -13   1   4     3227.45     3006.24     43.11 o 
 -11   1   4     2390.02     2293.89     33.58 o 
  -9   1   4     5830.65     5839.92     53.80 o 
  -7   1   4     1038.57     1434.43     15.57 o 
  -5   1   4     1505.18     1296.08     13.46 o 
  -3   1   4     5599.54     6084.52     50.92 o 
  -1   1   4    16247.57    17035.51    126.83 o 
   1   1   4    40766.29    44326.69    360.29 o 
   3   1   4      570.74      269.81      5.51 o 
   5   1   4     6700.07     6591.14     52.35 o 
   7   1   4     6689.02     6957.55     60.95 o 
   9   1   4      926.36      869.27     22.90 o 
  11   1   4     5737.50     5343.77     57.30 o 
  13   1   4     1349.82     1383.02     26.19 o 
  15   1   4      658.76      644.61     18.39 o 
 -16   2   4        4.77        7.52      5.75 o 
 -14   2   4      999.58      984.72     22.48 o 
 -12   2   4      296.59      282.45     11.61 o 
 -10   2   4     1670.40     1522.05     37.69 o 
  -8   2   4     2752.14     2766.07     28.87 o 
  -6   2   4      188.96      169.64      4.49 o 
  -4   2   4       11.22       20.59      1.82 o 
  -2   2   4    94722.33    99096.11    915.12 o 
   0   2   4     4741.73     5954.07     49.52 o 
   2   2   4     1173.71     1098.72     11.02 o 
   4   2   4      109.40       78.77      2.83 o 
   6   2   4     2667.18     2761.23     27.57 o 
   8   2   4      722.18      809.10     12.55 o 
  10   2   4      342.52      299.80     12.31 o 
  12   2   4        0.57        4.43      4.54 o 
  14   2   4       75.86       70.23      7.62 o 
  16   2   4       60.78       58.48      7.84 o 
 -15   3   4      501.40      479.05     24.46 o 
 -13   3   4     1162.02     1077.29     23.11 o 
 -11   3   4      192.03      177.54      9.58 o 
  -9   3   4       39.55       16.27      3.83 o 
  -7   3   4     1009.53      737.71     11.53 o 
  -5   3   4     8504.26     8899.69     75.54 o 
  -3   3   4    12290.25    11968.54     98.39 o 
  -1   3   4    10334.21    12896.76    104.27 o 
   1   3   4     8549.85     7767.70     60.50 o 
   3   3   4      619.18      440.44      6.65 o 
   5   3   4      729.03     1203.49     13.43 o 
   7   3   4     1692.61     1637.54     19.54 o 
   9   3   4     3301.54     3205.08     93.29 o 
  11   3   4     6054.49     6127.57     71.80 o 
  13   3   4     3436.90     3265.07     46.79 o 
  15   3   4       89.66      136.80     11.88 o 
 -16   4   4      362.74      392.65     18.42 o 
 -14   4   4     1446.70     1474.22     33.17 o 
 -12   4   4      130.17      115.89     13.05 o 
 -10   4   4     5675.00     5561.47     65.48 o 
  -8   4   4     1850.74     1737.26     25.92 o 
  -6   4   4     2682.70     2463.55     26.37 o 
  -4   4   4     7832.19     7702.93     66.55 o 
  -2   4   4    24872.46    27418.94    217.82 o 
   0   4   4     4487.62     4685.80     38.79 o 
   2   4   4    12870.91    12760.32    104.74 o 
   4   4   4      529.70      822.77     12.50 o 
   6   4   4      720.83      490.68      8.24 o 
   8   4   4     1196.00     1036.50     23.52 o 
  10   4   4     9690.15     9385.93    101.97 o 
  12   4   4     2815.23     2698.49     40.68 o 
  14   4   4      840.36      850.74     21.53 o 
  16   4   4       45.48       79.81      8.99 o 
 -15   5   4      475.87      487.77     19.55 o 
 -13   5   4      212.38      236.97     14.57 o 
 -11   5   4        5.30       19.90      6.63 o 
  -9   5   4       15.91       32.13      5.71 o 
  -7   5   4      724.05      710.51     20.82 o 
  -5   5   4     1468.61     1595.04     26.57 o 
  -3   5   4       38.71       18.66      7.39 o 
  -1   5   4     2239.46     2756.13     26.97 o 
   1   5   4     1912.82     1904.50     20.62 o 
   3   5   4      365.09      457.12      8.00 o 
   5   5   4     5990.57     6671.63     55.72 o 
   7   5   4      413.47      466.36     11.20 o 
   9   5   4       41.48       54.76      6.13 o 
  11   5   4        3.24        7.02      5.25 o 
  13   5   4       73.56       97.03      9.12 o 
  15   5   4      139.26      121.90     12.56 o 
 -14   6   4      612.29      613.66     21.86 o 
 -12   6   4      652.53      679.78     21.85 o 
 -10   6   4      609.78      546.74     16.19 o 
  -8   6   4      188.96      193.68      9.86 o 
  -6   6   4       48.51       43.44      4.80 o 
  -4   6   4       69.46       67.00      5.23 o 
  -2   6   4     3325.61     3111.83     35.16 o 
   0   6   4     2063.80     2086.00     23.39 o 
   2   6   4     3195.75     3158.21     29.90 o 
   4   6   4      796.46      667.58     11.82 o 
   6   6   4     3925.93     3905.54     60.41 o 
   8   6   4       94.61       92.85      6.79 o 
  10   6   4        2.70        0.38      6.04 o 
  12   6   4     1216.04     1124.37     27.70 o 
  14   6   4        1.28        3.65      5.57 o 
 -13   7   4     1208.25     1196.05     30.94 o 
 -11   7   4     1675.23     1575.45     30.20 o 
  -9   7   4      205.56      211.53     11.22 o 
  -7   7   4       81.54       89.92      7.68 o 
  -5   7   4      278.49      277.66      9.49 o 
  -3   7   4     1216.18     1165.73     25.22 o 
  -1   7   4    11844.95    11771.63    119.82 o 
   1   7   4     1405.39     1266.71     23.11 o 
   3   7   4     8333.92     8305.89     80.44 o 
   5   7   4      358.87      373.61     11.88 o 
   7   7   4     2222.79     2132.71     32.53 o 
   9   7   4      258.48      274.36     11.89 o 
  11   7   4      170.32      200.85     15.14 o 
  13   7   4      499.68      505.61     20.71 o 
 -12   8   4      108.47      139.04     15.36 o 
 -10   8   4      339.80      324.91     13.98 o 
  -8   8   4     1004.82     1039.70     22.80 o 
  -6   8   4     1182.87     1064.39     19.79 o 
  -4   8   4     2103.18     2033.81     28.71 o 
  -2   8   4     2473.51     2190.17     63.10 o 
   0   8   4      904.31      809.61     15.53 o 
   2   8   4      565.84      484.31     13.33 o 
   4   8   4    10496.66    10654.94    111.69 o 
   6   8   4      113.41      131.93      9.94 o 
   8   8   4     1446.00     1376.63     29.16 o 
  10   8   4        5.67       10.57      6.30 o 
  12   8   4      356.88      433.20     25.73 o 
 -11   9   4       33.19       37.69      7.20 o 
  -9   9   4       46.37       58.32      7.39 o 
  -7   9   4      925.51      845.34     20.65 o 
  -5   9   4      151.80      154.30      9.09 o 
  -3   9   4      824.45      703.55     23.00 o 
  -1   9   4      104.33      141.11     10.30 o 
   1   9   4      368.62      346.02     25.41 o 
   3   9   4       46.66       49.97      7.25 o 
   5   9   4       14.17       18.12      6.14 o 
   7   9   4       56.39       71.84      8.64 o 
   9   9   4       18.07       22.39      6.43 o 
  11   9   4      305.87      313.76     19.28 o 
 -10  10   4        7.61       17.41      6.51 o 
  -8  10   4       28.84       32.05      6.83 o 
  -6  10   4      132.05      165.60     12.27 o 
  -4  10   4      761.13      734.84     36.41 o 
  -2  10   4      877.96      841.12     22.98 o 
   0  10   4        9.97       23.64      6.69 o 
   2  10   4      319.18      342.82     15.00 o 
   4  10   4      696.53      597.55     19.16 o 
   6  10   4      184.56      216.83     13.20 o 
   8  10   4      155.27      163.93     16.44 o 
  10  10   4       70.22       96.97     16.02 o 
  -7  11   4     1126.52     1166.43     29.90 o 
  -5  11   4      622.43      651.20     30.66 o 
  -3  11   4      817.96      792.82     23.29 o 
  -1  11   4      316.26      347.98     16.23 o 
   1  11   4      455.44      489.72     18.15 o 
   3  11   4      253.45      307.17     15.20 o 
   5  11   4      355.30      410.92     19.54 o 
   7  11   4      110.89      156.97     14.85 o 
  -4  12   4        1.63        3.04      6.01 o 
  -2  12   4       43.23       66.13      9.26 o 
   0  12   4       42.14       47.35      8.57 o 
   2  12   4      211.81      235.18     16.03 o 
   4  12   4      336.33      412.27     33.82 o 
 -17   1   5       38.70       55.20     13.10 o 
 -15   1   5      345.62      379.43     16.38 o 
 -13   1   5     1306.05     1300.38     27.35 o 
 -11   1   5     2159.44     2005.00     30.84 o 
  -9   1   5     6253.53     5963.94     56.26 o 
  -7   1   5      268.93      282.74      6.02 o 
  -5   1   5     2648.85     2281.57     21.15 o 
  -3   1   5    20898.43    24037.56    178.32 o 
  -1   1   5    18484.74    17991.66    143.14 o 
   1   1   5     9895.22     9966.21     80.94 o 
   3   1   5    10858.65    11892.94     95.62 o 
   5   1   5    26560.38    27856.13    207.28 o 
   7   1   5      202.11      338.65      9.57 o 
   9   1   5       16.60       12.71      3.37 o 
  11   1   5     1142.70     1058.07     18.79 o 
  13   1   5      602.22      603.29     16.57 o 
  15   1   5     1485.36     1474.94     29.06 o 
 -16   2   5       39.41       43.55      9.92 o 
 -14   2   5       81.40      105.21      9.44 o 
 -12   2   5       82.09       80.64      7.81 o 
 -10   2   5    12951.67    12614.16    130.13 o 
  -8   2   5     5165.97     4918.48     42.68 o 
  -6   2   5     7166.10     6936.52     56.16 o 
  -4   2   5    11322.88    10530.14     81.05 o 
  -2   2   5       24.68       78.04      3.60 o 
   0   2   5    94450.27    95283.77    764.25 o 
   2   2   5    21247.92    23096.64    171.65 o 
   4   2   5    40879.19    44549.77    331.90 o 
   6   2   5      187.67       52.53      3.43 o 
   8   2   5      212.92      310.80      7.52 o 
  10   2   5     9151.22     9034.90     88.02 o 
  12   2   5      753.68      736.96     17.85 o 
  14   2   5     2893.67     2700.75     41.59 o 
  16   2   5      649.90      738.47     20.69 o 
 -15   3   5       73.91       95.74     11.94 o 
 -13   3   5       13.01       10.48      6.22 o 
 -11   3   5       84.53       80.00      7.53 o 
  -9   3   5     3368.64     3089.15     39.50 o 
  -7   3   5      357.65      230.18      6.50 o 
  -5   3   5     4965.06     4849.62     40.58 o 
  -3   3   5       40.03        0.77      2.20 o 
  -1   3   5    28768.22    31561.05    248.64 o 
   1   3   5    13706.94    15330.06    115.70 o 
   3   3   5     5391.38     6719.33     53.67 o 
   5   3   5     9567.99    11058.19     86.13 o 
   7   3   5     2009.91     2529.13     27.10 o 
   9   3   5     2671.86     2452.22     33.22 o 
  11   3   5      750.86      617.90     16.16 o 
  13   3   5       11.39       19.32      5.68 o 
  15   3   5      403.83      466.41     15.99 o 
 -16   4   5       15.27       21.26      7.73 o 
 -14   4   5      774.75      690.96     22.11 o 
 -12   4   5      405.00      354.92     15.32 o 
 -10   4   5      517.51      489.11     14.05 o 
  -8   4   5     1524.78     1504.82     24.58 o 
  -6   4   5     1132.32      962.31     13.74 o 
  -4   4   5     4746.87     5611.33     50.27 o 
  -2   4   5      503.91      557.27     15.53 o 
   0   4   5     1129.39      996.96     11.27 o 
   2   4   5     8730.01    10455.87     81.42 o 
   4   4   5      659.24      923.85     11.66 o 
   6   4   5      413.04      396.98      7.46 o 
   8   4   5       24.07       27.44      4.08 o 
  10   4   5      326.56      360.15     12.65 o 
  12   4   5     2871.27     2735.49     41.11 o 
  14   4   5      426.99      440.72     15.43 o 
  16   4   5      188.32      166.56     18.70 o 
 -15   5   5       28.92       64.44      9.51 o 
 -13   5   5      193.56      223.09     14.12 o 
 -11   5   5     5188.02     5061.38     88.01 o 
  -9   5   5     6229.33     6262.61     72.50 o 
  -7   5   5     4439.86     4275.78     46.53 o 
  -5   5   5      403.08      341.49      9.78 o 
  -3   5   5     2347.77     2770.14     31.50 o 
  -1   5   5     6247.68     6244.75     55.22 o 
   1   5   5    11623.40    12361.25     96.07 o 
   3   5   5    12914.54    13496.25    104.86 o 
   5   5   5       84.54      148.69      5.10 o 
   7   5   5       67.49       41.63      4.51 o 
   9   5   5       41.26       33.66      4.87 o 
  11   5   5     3532.13     3403.12     47.41 o 
  13   5   5     1292.11     1325.02     27.53 o 
  15   5   5      630.25      615.93     21.48 o 
 -14   6   5      569.69      620.31     21.83 o 
 -12   6   5     1164.33     1062.92     27.69 o 
 -10   6   5     2137.74     2188.92     35.57 o 
  -8   6   5       15.24       14.41      5.47 o 
  -6   6   5      918.57      952.08     16.97 o 
  -4   6   5      284.23      270.75     10.64 o 
  -2   6   5       64.77       31.41      5.71 o 
   0   6   5     2429.51     2277.40     25.09 o 
   2   6   5     2451.19     2277.81     23.32 o 
   4   6   5     2795.09     2599.54     35.45 o 
   6   6   5     4378.00     4422.24     83.12 o 
   8   6   5     1599.48     1463.01     23.01 o 
  10   6   5       99.64      127.16      9.00 o 
  12   6   5       54.32       53.85      9.23 o 
  14   6   5      563.85      682.77     22.37 o 
 -13   7   5       71.11       89.91     10.54 o 
 -11   7   5       50.16       60.36      7.65 o 
  -9   7   5       54.21       47.00      6.81 o 
  -7   7   5        2.88        8.36      4.65 o 
  -5   7   5     4491.31     4309.60     73.09 o 
  -3   7   5     2698.93     2614.68     32.67 o 
  -1   7   5       80.77       82.87     11.04 o 
   1   7   5        3.47       14.82      5.75 o 
   3   7   5        1.08        1.07      3.44 o 
   5   7   5     4185.77     4180.99     42.88 o 
   7   7   5      544.14      502.36     17.01 o 
   9   7   5      631.76      599.43     16.45 o 
  11   7   5        8.90        9.53     10.15 o 
  13   7   5        0.35        8.72      6.69 o 
 -12   8   5      652.00      646.11     22.23 o 
 -10   8   5      604.70      553.24     19.29 o 
  -8   8   5      999.19      941.88     21.66 o 
  -6   8   5      294.16      290.72     10.71 o 
  -4   8   5      238.96      203.47      9.22 o 
  -2   8   5      316.23      311.91     10.24 o 
   0   8   5      231.36      198.62      8.45 o 
   2   8   5     5819.80     5541.50     58.47 o 
   4   8   5     2269.80     2271.64     33.67 o 
   6   8   5       31.26       13.86      6.96 o 
   8   8   5       18.00       37.84      7.14 o 
  10   8   5      108.94      114.15     10.21 o 
  12   8   5      760.87      794.08     30.66 o 
 -11   9   5      443.36      408.94     17.82 o 
  -9   9   5        5.95       11.80      5.14 o 
  -7   9   5     1627.66     1485.29     28.49 o 
  -5   9   5      213.70      249.78     10.76 o 
  -3   9   5     1912.52     1868.29     28.16 o 
  -1   9   5      987.41      935.29     20.18 o 
   1   9   5      232.13      235.80     12.42 o 
   3   9   5      375.30      339.44     19.11 o 
   5   9   5      586.62      627.58     22.47 o 
   7   9   5     1281.03     1225.75     33.48 o 
   9   9   5       49.61       95.88     12.11 o 
  11   9   5      216.87      218.08     16.70 o 
 -10  10   5       94.20       76.35     14.56 o 
  -8  10   5       88.06      115.35      9.83 o 
  -6  10   5      659.15      656.03     18.44 o 
  -4  10   5      996.47     1003.06     29.93 o 
  -2  10   5      665.49      650.50     20.09 o 
   0  10   5       87.38       70.32      8.78 o 
   2  10   5      335.16      325.01     16.84 o 
   4  10   5       46.72       51.05      8.16 o 
   6  10   5       32.16       36.53     10.92 o 
   8  10   5      516.27      574.01     19.73 o 
  -7  11   5        0.03       19.57      7.32 o 
  -5  11   5       14.30        8.29      7.26 o 
  -3  11   5      352.68      329.16     15.78 o 
  -1  11   5       12.44       19.18      6.44 o 
   1  11   5       46.68       59.91      8.30 o 
   3  11   5      315.79      337.31     15.84 o 
   5  11   5        2.38        6.75      6.95 o 
   7  11   5      490.98      514.84     22.59 o 
  -4  12   5       12.53       25.65     13.95 o 
  -2  12   5      137.47      150.36     12.73 o 
   0  12   5      276.89      267.60     24.55 o 
   2  12   5       68.50       80.88     10.09 o 
 -16   0   6      496.82      563.29     28.56 o 
 -14   0   6      726.06      680.38     29.12 o 
 -12   0   6      656.12      574.92     19.77 o 
 -10   0   6     9430.88     9136.83    124.77 o 
  -8   0   6     5951.03     5886.32     70.44 o 
  -6   0   6    10680.50    10649.50    117.62 o 
  -4   0   6      655.48      563.40     12.33 o 
  -2   0   6    15597.50    19921.84    209.58 o 
   0   0   6     2954.70     4260.70     56.43 o 
   2   0   6      654.84      412.23      7.63 o 
   4   0   6    69185.08    72616.53    781.15 o 
   6   0   6     8282.59     8631.07     96.43 o 
   8   0   6    15017.54    15482.16    197.96 o 
  10   0   6     1630.05     1551.75     32.56 o 
  12   0   6      424.20      419.71     24.01 o 
  14   0   6     2360.07     2362.20     48.34 o 
  16   0   6     1146.71     1172.89     41.90 o 
 -15   1   6       67.11       83.08      9.57 o 
 -13   1   6      956.16      992.30     21.65 o 
 -11   1   6     1411.03     1384.73     24.43 o 
  -9   1   6     4722.82     4938.64     74.45 o 
  -7   1   6     2909.87     2866.28     26.92 o 
  -5   1   6    19635.68    21907.41    164.33 o 
  -3   1   6      258.82      589.91      7.79 o 
  -1   1   6     1098.14      949.73      9.61 o 
   1   1   6      718.70     1204.63     12.65 o 
   3   1   6    13877.36    15814.11    118.72 o 
   5   1   6     7619.82     8243.16     64.89 o 
   7   1   6     1792.23     1762.26     22.40 o 
   9   1   6     2025.99     1903.96     27.07 o 
  11   1   6     2597.75     2388.82     36.71 o 
  13   1   6     1084.17     1018.42     22.83 o 
  15   1   6      365.14      382.60     14.29 o 
 -16   2   6      188.13      175.98     15.72 o 
 -14   2   6      181.74      179.16     11.05 o 
 -12   2   6      365.62      357.78     13.82 o 
 -10   2   6     3092.21     3029.58     40.43 o 
  -8   2   6      443.10      468.01      8.40 o 
  -6   2   6       88.39       63.60      3.29 o 
  -4   2   6     4505.74     6011.42     48.46 o 
  -2   2   6     1851.63     1974.94     17.92 o 
   0   2   6    14265.77    17242.83    128.93 o 
   2   2   6      406.85      490.66      6.67 o 
   4   2   6     3174.72     3054.15     26.85 o 
   6   2   6     6536.84     7240.42     58.59 o 
   8   2   6       48.46       62.40      4.24 o 
  10   2   6      132.05      138.50      7.41 o 
  12   2   6       61.22       54.86      6.74 o 
  14   2   6       99.38       94.29      8.67 o 
  16   2   6      136.49      152.81     11.29 o 
 -15   3   6       27.26       41.04      7.97 o 
 -13   3   6        6.20       10.00      6.33 o 
 -11   3   6      132.25      138.47      8.88 o 
  -9   3   6     4588.90     4637.18     49.93 o 
  -7   3   6    12886.12    13396.32    112.49 o 
  -5   3   6     2454.86     2077.85     20.20 o 
  -3   3   6    20929.24    21341.56    170.68 o 
  -1   3   6    14690.23    13116.04    106.54 o 
   1   3   6      943.08      787.50     11.09 o 
   3   3   6     8671.67     8625.84     67.79 o 
   5   3   6     4480.35     4460.49     38.22 o 
   7   3   6     5619.81     5609.33     51.80 o 
   9   3   6       94.12       92.96      6.04 o 
  11   3   6     1344.01     1220.28     23.66 o 
  13   3   6      125.55      144.78     11.11 o 
  15   3   6     1338.21     1300.87     27.77 o 
 -16   4   6      275.18      360.35     25.94 o 
 -14   4   6      111.04      147.38     12.26 o 
 -12   4   6     1053.33     1004.25     25.40 o 
 -10   4   6      497.12      524.04     19.36 o 
  -8   4   6     3403.73     3202.40     41.55 o 
  -6   4   6     3883.51     3515.48     38.50 o 
  -4   4   6    14563.20    15006.62    133.97 o 
  -2   4   6     5219.60     4833.73     43.47 o 
   0   4   6     3592.62     3017.88     26.82 o 
   2   4   6     2466.66     2301.59     21.94 o 
   4   4   6      703.35      626.81      9.31 o 
   6   4   6     1762.18     1518.49     18.84 o 
   8   4   6     4900.41     5005.04     52.85 o 
  10   4   6      602.16      583.46     15.50 o 
  12   4   6      112.09      119.31      9.13 o 
  14   4   6     1102.11     1179.92     25.80 o 
 -15   5   6      551.21      614.00     22.08 o 
 -13   5   6      142.65      144.94     12.34 o 
 -11   5   6      937.10      929.60     26.33 o 
  -9   5   6       73.02       72.90      7.34 o 
  -7   5   6       72.25       57.52      5.25 o 
  -5   5   6       40.16       51.42      5.85 o 
  -3   5   6        8.03       20.49      3.32 o 
  -1   5   6     2059.25     2518.02     26.16 o 
   1   5   6       12.55       65.11      3.28 o 
   3   5   6       41.72       19.55      2.61 o 
   5   5   6        2.50       20.73      5.03 o 
   7   5   6       85.36       91.67     11.26 o 
   9   5   6     1630.76     1543.98     26.32 o 
  11   5   6     1367.38     1239.96     25.11 o 
  13   5   6      122.51      136.00     11.52 o 
  15   5   6        0.69       11.54      5.40 o 
 -14   6   6       83.38       94.67     10.70 o 
 -12   6   6        0.85       -3.51      5.49 o 
 -10   6   6       54.66       56.79      7.58 o 
  -8   6   6     4165.11     4052.42     52.07 o 
  -6   6   6      194.62      244.27      8.85 o 
  -4   6   6       51.87       43.51      4.64 o 
  -2   6   6       25.07       60.72      7.48 o 
   0   6   6      299.98      278.52      7.83 o 
   2   6   6     2517.31     2503.97     29.20 o 
   4   6   6      602.28      653.01     10.74 o 
   6   6   6     2869.75     2820.43     34.35 o 
   8   6   6      394.11      374.95     11.29 o 
  10   6   6      110.74      114.64      8.81 o 
  12   6   6       15.85       11.88      6.02 o 
  14   6   6       20.51       29.74      7.04 o 
 -13   7   6     1325.05     1333.56     33.18 o 
 -11   7   6       16.34       23.02      6.12 o 
  -9   7   6     2171.84     2133.75     39.49 o 
  -7   7   6     3128.66     2856.41     40.82 o 
  -5   7   6       26.67       39.98      5.14 o 
  -3   7   6     4009.25     3874.00     56.33 o 
  -1   7   6      161.39      184.15      7.70 o 
   1   7   6     1530.38     1449.08     19.38 o 
   3   7   6     4789.44     4669.28     49.98 o 
   5   7   6    11904.69    11610.69    196.05 o 
   7   7   6     4444.12     4395.97     49.91 o 
   9   7   6      127.95      182.09     10.35 o 
  11   7   6      147.71      204.20     15.06 o 
  13   7   6        7.48       18.63      6.74 o 
 -12   8   6      418.53      435.57     22.30 o 
 -10   8   6      206.64      220.40     12.22 o 
  -8   8   6      975.49      864.44     28.67 o 
  -6   8   6      600.84      538.32     14.15 o 
  -4   8   6     1143.46     1116.08     20.02 o 
  -2   8   6     1841.43     1772.95     25.94 o 
   0   8   6      604.37      630.09     13.93 o 
   2   8   6     5727.13     5706.84     66.35 o 
   4   8   6       64.75       76.91      6.46 o 
   6   8   6     2512.39     2416.50     40.34 o 
   8   8   6      139.99      169.98     14.65 o 
  10   8   6      768.88      825.89     39.66 o 
  12   8   6      101.07      129.23     18.78 o 
 -11   9   6        2.83        4.78      5.77 o 
  -9   9   6        0.26        3.47      4.80 o 
  -7   9   6        0.83       -0.10      4.90 o 
  -5   9   6      882.91      788.92     17.78 o 
  -3   9   6      481.50      441.33     13.01 o 
  -1   9   6      212.90      228.01     10.89 o 
   1   9   6      499.93      465.73     17.68 o 
   3   9   6      483.38      428.43     15.60 o 
   5   9   6       50.30       60.89      7.83 o 
   7   9   6      312.70      315.14     14.32 o 
   9   9   6       19.96       25.15      6.62 o 
  11   9   6      665.18      691.51     29.43 o 
  -8  10   6      243.72      265.11     16.58 o 
  -6  10   6      334.64      333.11     13.58 o 
  -4  10   6     1278.95     1211.76     25.10 o 
  -2  10   6      237.04      271.29     14.23 o 
   0  10   6       10.05       15.17      6.24 o 
   2  10   6       12.69       21.37      6.53 o 
   4  10   6      642.94      606.34     19.40 o 
   6  10   6      201.63      230.09     15.69 o 
   8  10   6      353.72      390.10     16.41 o 
  -7  11   6      107.36      147.33     12.68 o 
  -5  11   6      107.58      124.78     11.65 o 
  -3  11   6      568.08      607.12     20.04 o 
  -1  11   6      425.13      438.27     27.39 o 
   1  11   6      673.44      726.28     22.13 o 
   3  11   6       54.81       93.05      9.87 o 
   5  11   6       26.48       27.22      9.60 o 
   7  11   6      327.93      332.93     36.23 o 
  -2  12   6      234.10      257.82     18.86 o 
   0  12   6      565.60      584.34     20.75 o 
   2  12   6      398.58      449.03     21.17 o 
 -15   1   7     2234.25     2131.10     55.32 o 
 -13   1   7      546.98      559.35     16.29 o 
 -11   1   7       10.52        9.25      4.69 o 
  -9   1   7      115.57      176.78      6.56 o 
  -7   1   7     5840.36     5524.94     46.88 o 
  -5   1   7     6906.84     6906.54     55.66 o 
  -3   1   7     5521.55     5829.10     46.63 o 
  -1   1   7     4903.68     5866.62     46.08 o 
   1   1   7     4412.24     5193.52     44.55 o 
   3   1   7    11226.05    11749.38     89.51 o 
   5   1   7    17222.70    19459.04    146.75 o 
   7   1   7    11431.65    11625.56     98.09 o 
   9   1   7     3172.37     3014.77     35.53 o 
  11   1   7     2160.49     2089.13     29.05 o 
  13   1   7      405.84      384.96     12.24 o 
  15   1   7        5.34       18.97      5.61 o 
 -16   2   7     1464.15     1422.33     42.26 o 
 -14   2   7      550.30      588.60     19.74 o 
 -12   2   7     1359.31     1348.82     25.29 o 
 -10   2   7      381.37      367.66     10.46 o 
  -8   2   7     1558.97     1410.35     16.66 o 
  -6   2   7    17310.41    18304.29    139.43 o 
  -4   2   7    13526.23    13927.63    106.33 o 
  -2   2   7    19464.02    20526.03    153.36 o 
   0   2   7     4465.60     3537.38     29.45 o 
   2   2   7     2451.86     1805.87     17.05 o 
   4   2   7     1224.98      873.62     10.54 o 
   6   2   7     7584.35     8278.05     66.37 o 
   8   2   7    11959.25    11493.20    170.02 o 
  10   2   7       71.12       59.49      5.74 o 
  12   2   7     1962.48     1712.96     29.41 o 
  14   2   7       67.10       53.61      7.09 o 
  16   2   7      327.42      348.10     16.69 o 
 -15   3   7       64.50       86.09      9.46 o 
 -13   3   7       18.38       27.69      7.29 o 
 -11   3   7      446.71      419.33     15.30 o 
  -9   3   7        5.77       12.86      3.61 o 
  -7   3   7     2481.09     2543.08     27.45 o 
  -5   3   7      305.45      471.51      7.63 o 
  -3   3   7    15122.93    16300.43    123.70 o 
  -1   3   7    17711.50    18987.88    152.20 o 
   1   3   7        5.28       73.39      2.85 o 
   3   3   7    13220.76    15360.63    117.01 o 
   5   3   7       69.99      109.52      4.06 o 
   7   3   7     3632.12     3816.64     37.87 o 
   9   3   7      819.10      763.37     15.07 o 
  11   3   7     1668.93     1800.50     30.06 o 
  13   3   7      314.18      327.88     14.10 o 
  15   3   7       11.11       22.52      6.55 o 
 -14   4   7      183.49      212.08     14.11 o 
 -12   4   7       37.97       50.69     15.04 o 
 -10   4   7       88.66       93.03      7.80 o 
  -8   4   7      184.83      194.67      9.48 o 
  -6   4   7     1183.25     1124.95     19.15 o 
  -4   4   7    38048.25    41765.40    357.32 o 
  -2   4   7      325.79      545.66      9.03 o 
   0   4   7     5939.84     6501.47     52.62 o 
   2   4   7      741.91     1048.43     12.48 o 
   4   4   7      939.25     1004.36     12.67 o 
   6   4   7     1471.33     1575.21     19.53 o 
   8   4   7        8.11        7.13      3.45 o 
  10   4   7      421.02      449.06     13.82 o 
  12   4   7      329.38      305.17     12.76 o 
  14   4   7        0.75       13.79      5.17 o 
 -15   5   7      551.58      589.30     21.82 o 
 -13   5   7      345.63      347.31     16.58 o 
 -11   5   7       38.36       45.65      8.21 o 
  -9   5   7     1150.57     1053.65     27.29 o 
  -7   5   7      151.10      141.76      7.89 o 
  -5   5   7     6567.24     6603.64     65.58 o 
  -3   5   7     5935.31     5831.03     58.14 o 
  -1   5   7      416.07      203.99      5.89 o 
   1   5   7     3700.42     3910.74     34.69 o 
   3   5   7     3743.41     4578.57     40.19 o 
   5   5   7     2673.21     2681.04     26.72 o 
   7   5   7     2994.67     2966.61     35.58 o 
   9   5   7     2965.82     2907.23     36.51 o 
  11   5   7      138.70      154.26      9.84 o 
  13   5   7       22.16       12.49      6.12 o 
  15   5   7      118.92      160.34     11.52 o 
 -14   6   7      350.56      369.67     22.73 o 
 -12   6   7      808.37      901.26     25.60 o 
 -10   6   7     1325.37     1373.00     26.69 o 
  -8   6   7     1654.71     1586.30     31.41 o 
  -6   6   7     1802.12     1683.63     24.53 o 
  -4   6   7     5506.50     5470.45     61.96 o 
  -2   6   7       14.64       19.83      3.66 o 
   0   6   7      775.82      728.21     12.03 o 
   2   6   7     4680.88     4858.70     49.66 o 
   4   6   7     3293.19     3153.52     30.83 o 
   6   6   7     4947.38     4872.15     52.37 o 
   8   6   7     2185.06     2080.27     29.19 o 
  10   6   7     1265.86     1182.34     31.36 o 
  12   6   7     1076.70     1105.00     24.51 o 
  14   6   7      297.67      333.13     16.60 o 
 -13   7   7      118.42      145.30     12.66 o 
 -11   7   7      146.84      171.04     11.20 o 
  -9   7   7      800.20      763.71     19.55 o 
  -7   7   7      832.32      795.75     18.96 o 
  -5   7   7      311.01      279.01     11.01 o 
  -3   7   7       13.84        8.83      3.98 o 
  -1   7   7      212.49      182.47      7.72 o 
   1   7   7     1044.02     1100.36     17.54 o 
   3   7   7     1981.57     1845.71     43.52 o 
   5   7   7      415.58      379.14     11.09 o 
   7   7   7        5.79        3.61      4.38 o 
   9   7   7      110.20      119.13      8.48 o 
  11   7   7        0.92       14.73      6.52 o 
  13   7   7      177.67      179.60     16.10 o 
 -12   8   7        6.27       15.51      6.71 o 
 -10   8   7       34.39       34.16      6.66 o 
  -8   8   7       92.87       83.55      8.38 o 
  -6   8   7     1211.47     1143.22     21.25 o 
  -4   8   7     2789.73     2589.96     34.40 o 
  -2   8   7      188.74      181.64      8.92 o 
   0   8   7      858.69      811.22     16.08 o 
   2   8   7      492.33      421.20     13.11 o 
   4   8   7       12.36       11.21      4.39 o 
   6   8   7     1600.97     1544.78     27.11 o 
   8   8   7      134.17      134.04     10.63 o 
  10   8   7      552.59      575.17     21.87 o 
  12   8   7       32.79       57.18     12.69 o 
 -11   9   7       12.73       25.43      6.90 o 
  -9   9   7      813.36      833.04     21.56 o 
  -7   9   7      354.83      370.96     17.60 o 
  -5   9   7     4109.62     3936.71     48.36 o 
  -3   9   7     2037.17     1968.59     33.88 o 
  -1   9   7      347.72      379.02     13.10 o 
   1   9   7     1490.27     1498.16     28.11 o 
   3   9   7      395.82      448.13     15.98 o 
   5   9   7     1802.98     1752.52     49.16 o 
   7   9   7        9.22       10.54      5.60 o 
   9   9   7      162.67      174.13     14.76 o 
  11   9   7      941.47     1053.10     40.58 o 
  -8  10   7      133.92      150.64     11.05 o 
  -6  10   7        2.39       12.89      5.73 o 
  -4  10   7       85.83       93.03      9.84 o 
  -2  10   7      209.25      205.61     14.37 o 
   0  10   7     1582.99     1481.34     41.87 o 
   2  10   7      707.82      742.59     30.02 o 
   4  10   7      484.41      479.07     20.05 o 
   6  10   7      135.86      137.56     12.74 o 
   8  10   7        3.07       12.32      7.26 o 
  -7  11   7        6.05       10.93      6.74 o 
  -5  11   7      131.22      123.81     11.23 o 
  -3  11   7       57.07       61.48      8.22 o 
  -1  11   7        8.48       22.92      6.53 o 
   1  11   7      133.45      138.72     11.65 o 
   3  11   7       49.91       78.95     11.04 o 
   5  11   7       16.41       21.40     15.63 o 
  -2  12   7       31.36       45.93     13.47 o 
   0  12   7      119.41      142.83     25.12 o 
   2  12   7        4.90       18.91     12.34 o 
 -16   0   8      409.71      437.36     25.22 o 
 -14   0   8      200.46      216.72     18.68 o 
 -12   0   8    10947.69    10578.00    180.86 o 
 -10   0   8      817.36      749.27     21.16 o 
  -8   0   8     8652.12     8141.69     94.70 o 
  -6   0   8     2387.50     2113.97     30.04 o 
  -4   0   8     6850.58     6116.55     70.12 o 
  -2   0   8    11545.82    12259.58    131.93 o 
   0   0   8     7442.62     7230.13     93.74 o 
   2   0   8    27010.33    29130.12    306.58 o 
   4   0   8     1162.89      983.47     15.95 o 
   6   0   8     1895.60     1733.32     25.31 o 
   8   0   8    22305.68    21495.46    737.71 o 
  10   0   8     5314.17     5238.44     79.41 o 
  12   0   8     5201.53     5188.21     82.07 o 
  14   0   8       30.06       49.01     11.29 o 
  16   0   8       45.16       63.00     12.20 o 
 -15   1   8       65.63       94.92      9.93 o 
 -13   1   8      214.86      241.70     11.69 o 
 -11   1   8     1006.96      970.08     20.12 o 
  -9   1   8     1601.88     1599.40     26.98 o 
  -7   1   8     5054.54     5337.89     45.80 o 
  -5   1   8      223.89      322.01      7.97 o 
  -3   1   8    11159.95    12069.32     92.30 o 
  -1   1   8     3727.04     3499.67     35.94 o 
   1   1   8      343.71      222.10      4.73 o 
   3   1   8    10870.05    11711.78     89.63 o 
   5   1   8     4665.76     6096.72     49.85 o 
   7   1   8     3340.57     3325.60     36.18 o 
   9   1   8        6.01        5.05      3.48 o 
  11   1   8      903.42      836.39     16.80 o 
  13   1   8       76.73       96.05      7.53 o 
  15   1   8       26.38       32.78      6.36 o 
 -16   2   8       49.19       43.98      9.50 o 
 -14   2   8      496.61      457.17     22.37 o 
 -12   2   8      297.18      257.11     15.42 o 
 -10   2   8       54.70       58.59      5.65 o 
  -8   2   8      235.79      214.72      8.14 o 
  -6   2   8       24.27       20.97      2.75 o 
  -4   2   8     8248.42     9451.31     74.10 o 
  -2   2   8      446.30      587.82      7.73 o 
   0   2   8      204.44      236.43      5.41 o 
   2   2   8      725.29     1064.71     11.61 o 
   4   2   8        3.43       -0.60      1.49 o 
   6   2   8      376.23      443.64      7.76 o 
   8   2   8      345.08      296.00      9.78 o 
  10   2   8     3845.25     3815.42     47.71 o 
  12   2   8      805.03      739.78     20.19 o 
  14   2   8      154.70      164.41     11.64 o 
  16   2   8      514.24      520.87     17.68 o 
 -15   3   8      812.30      794.68     29.67 o 
 -13   3   8     2515.47     2493.49     44.36 o 
 -11   3   8     4163.24     4057.88     59.31 o 
  -9   3   8       19.90       21.95      4.67 o 
  -7   3   8      535.70      446.15      9.23 o 
  -5   3   8      186.18      148.27      5.27 o 
  -3   3   8    43724.55    46418.01    343.52 o 
  -1   3   8    35444.89    39055.65    289.28 o 
   1   3   8    16198.09    16080.78    121.96 o 
   3   3   8       30.96      207.50      7.43 o 
   5   3   8       30.33       91.12      3.87 o 
   7   3   8       98.29      167.90      7.01 o 
   9   3   8    10890.90    10716.66    102.51 o 
  11   3   8     1059.90     1052.00     22.09 o 
  13   3   8      766.26      799.75     20.11 o 
  15   3   8       32.77       58.89      7.19 o 
 -14   4   8      576.73      604.86     22.97 o 
 -12   4   8     1604.21     1654.29     43.40 o 
 -10   4   8       51.25       45.23      6.41 o 
  -8   4   8      200.55      209.14      8.01 o 
  -6   4   8     1066.46      941.49     15.82 o 
  -4   4   8       97.46       43.85      4.26 o 
  -2   4   8    33463.57    35988.50    284.95 o 
   0   4   8     9959.97     9485.80     74.64 o 
   2   4   8     5217.49     5143.57     43.39 o 
   4   4   8      609.04      818.00     11.28 o 
   6   4   8      509.53      400.67     11.36 o 
   8   4   8     1379.67     1405.41     24.21 o 
  10   4   8     1805.90     1837.38     30.23 o 
  12   4   8     2023.96     1995.26     33.78 o 
  14   4   8      587.79      673.71     19.11 o 
 -15   5   8       38.67       45.24      8.67 o 
 -13   5   8      133.32      168.79     12.95 o 
 -11   5   8      253.30      249.82     12.17 o 
  -9   5   8       32.57       39.81      6.22 o 
  -7   5   8     1402.76     1374.25     21.22 o 
  -5   5   8       54.24       41.71      5.90 o 
  -3   5   8     4119.35     4019.24     42.94 o 
  -1   5   8      755.42      935.88     14.01 o 
   1   5   8      288.42      314.93      7.40 o 
   3   5   8     3160.81     3258.70     30.62 o 
   5   5   8      101.18       65.80      4.01 o 
   7   5   8     1718.66     1538.70     28.41 o 
   9   5   8       55.36       51.82      5.72 o 
  11   5   8      253.03      249.14     11.81 o 
  13   5   8      405.07      454.62     15.58 o 
 -14   6   8      113.89      104.44     11.32 o 
 -12   6   8      761.95      706.76     22.63 o 
 -10   6   8      120.71       99.65      8.94 o 
  -8   6   8      349.48      324.51     12.53 o 
  -6   6   8     1242.82     1198.43     20.05 o 
  -4   6   8       73.59      103.46      6.58 o 
  -2   6   8     1317.70     1254.80     27.79 o 
   0   6   8     7564.58     7591.76     67.70 o 
   2   6   8     4422.87     4604.83     44.48 o 
   4   6   8      729.99      710.70     12.47 o 
   6   6   8        1.20        3.69      3.51 o 
   8   6   8     3563.21     3352.27     40.87 o 
  10   6   8     2507.86     2503.61     38.48 o 
  12   6   8        7.72       23.03      6.69 o 
  14   6   8       24.20       47.47      9.97 o 
 -13   7   8      585.69      590.83     21.63 o 
 -11   7   8      780.42      728.72     19.89 o 
  -9   7   8     1492.56     1432.13     27.64 o 
  -7   7   8      719.92      761.44     16.58 o 
  -5   7   8     1389.10     1131.83     19.93 o 
  -3   7   8       63.32       55.72      5.55 o 
  -1   7   8     3870.78     3670.58     41.94 o 
   1   7   8      261.01      241.34      8.59 o 
   3   7   8     2765.65     2776.98     33.96 o 
   5   7   8     1770.57     1748.23     25.17 o 
   7   7   8      198.03      213.38     10.24 o 
   9   7   8     4427.42     4293.25     55.76 o 
  11   7   8     1175.38     1243.15     62.91 o 
  13   7   8      478.38      442.81     21.54 o 
 -12   8   8      130.38      167.34     13.72 o 
 -10   8   8       70.83       69.88      9.09 o 
  -8   8   8     1237.01     1260.81     25.92 o 
  -6   8   8     2024.31     1985.40     29.91 o 
  -4   8   8      211.74      227.97     10.58 o 
  -2   8   8       10.64       13.63      4.23 o 
   0   8   8     1980.36     1944.91     30.48 o 
   2   8   8       10.98        5.97      4.36 o 
   4   8   8     4411.37     4325.36     49.16 o 
   6   8   8      357.20      395.74     13.19 o 
   8   8   8      107.18      113.45     14.78 o 
  10   8   8        4.85       19.93     25.65 o 
  12   8   8      304.85      365.42     25.75 o 
 -11   9   8       66.36       90.52     10.71 o 
  -9   9   8      142.50      152.32     11.17 o 
  -7   9   8       14.24       23.86      6.07 o 
  -5   9   8      553.34      488.08     14.24 o 
  -3   9   8      514.98      441.75     13.19 o 
  -1   9   8       18.89       24.69      5.28 o 
   1   9   8      160.05      177.70     10.05 o 
   3   9   8     1810.06     1682.03     32.66 o 
   5   9   8      459.22      453.43     18.88 o 
   7   9   8      223.19      270.43     16.67 o 
   9   9   8       58.00       45.81      9.06 o 
  -8  10   8        2.55        2.14      5.21 o 
  -6  10   8      382.63      429.98     15.24 o 
  -4  10   8      274.03      274.48     11.88 o 
  -2  10   8     1033.39     1001.65     22.74 o 
   0  10   8      896.31      820.58     22.61 o 
   2  10   8     1401.23     1437.84     30.97 o 
   4  10   8        3.51       -4.37      8.56 o 
   6  10   8       71.86       67.48     12.51 o 
   8  10   8       25.45       38.85      9.21 o 
  -5  11   8      124.91      166.06     12.69 o 
  -3  11   8      202.45      235.50     14.20 o 
  -1  11   8      550.10      586.82     30.41 o 
   1  11   8      111.77      119.77     12.58 o 
   3  11   8      266.46      314.99     19.05 o 
   5  11   8      292.85      333.46     25.43 o 
   0  12   8       57.03       62.70     13.09 o 
 -15   1   9      168.49      174.54     14.96 o 
 -13   1   9      373.94      350.34     13.08 o 
 -11   1   9     2558.62     2494.27     36.37 o 
  -9   1   9     5868.91     5733.56     50.36 o 
  -7   1   9     1268.75     1293.50     15.73 o 
  -5   1   9        8.71       15.06      2.26 o 
  -3   1   9       83.49       17.64      2.04 o 
  -1   1   9      982.89     1390.87     13.81 o 
   1   1   9    35107.59    36402.53    289.80 o 
   3   1   9     2564.18     2375.53     21.72 o 
   5   1   9     3730.17     3735.80     32.85 o 
   7   1   9      294.91      309.55      7.52 o 
   9   1   9     1888.77     1897.96     25.94 o 
  11   1   9     5319.92     5165.15     56.84 o 
  13   1   9     2696.15     2488.85     39.59 o 
  15   1   9      647.48      650.14     18.70 o 
 -16   2   9       59.25       95.81     12.55 o 
 -14   2   9     1833.04     1888.42     43.03 o 
 -12   2   9     1919.14     1865.93     35.40 o 
 -10   2   9     3704.02     3720.31     42.84 o 
  -8   2   9     3272.75     2932.22     31.22 o 
  -6   2   9       19.74       32.69      3.00 o 
  -4   2   9     3390.60     2801.87     25.81 o 
  -2   2   9     3269.53     3069.46     26.94 o 
   0   2   9    15673.53    16608.91    125.49 o 
   2   2   9     7906.02     7547.11     59.77 o 
   4   2   9     1107.38      904.46     12.64 o 
   6   2   9     7439.32     7093.87     58.41 o 
   8   2   9     2371.48     2520.05     37.62 o 
  10   2   9     2215.35     2003.37     27.95 o 
  12   2   9     2058.53     2048.12     30.11 o 
  14   2   9     1538.15     1474.90     33.22 o 
  16   2   9      573.42      606.85     29.06 o 
 -15   3   9      284.81      366.68     22.28 o 
 -13   3   9     1410.75     1326.51     30.42 o 
 -11   3   9      286.04      284.87     13.80 o 
  -9   3   9      372.77      336.77     11.36 o 
  -7   3   9       12.25       14.00      3.31 o 
  -5   3   9      991.30      919.97     11.86 o 
  -3   3   9     4016.94     4549.65     38.53 o 
  -1   3   9      392.09      315.48      5.68 o 
   1   3   9     9918.53    11416.77     88.37 o 
   3   3   9      840.67     1066.09     12.68 o 
   5   3   9     4120.80     4213.27     37.22 o 
   7   3   9     1251.33     1136.83     16.11 o 
   9   3   9       29.54       44.98      5.32 o 
  11   3   9      527.26      527.48     22.35 o 
  13   3   9        3.86       10.36      5.17 o 
  15   3   9     1246.00     1285.78     31.76 o 
 -14   4   9       51.33       65.93      8.79 o 
 -12   4   9      233.37      243.13     14.00 o 
 -10   4   9     2656.87     2564.02     37.60 o 
  -8   4   9        4.85       15.18      3.79 o 
  -6   4   9     1347.01     1422.51     20.62 o 
  -4   4   9       23.70       30.38      3.75 o 
  -2   4   9     3946.60     4221.76     39.66 o 
   0   4   9     3543.38     3847.12     33.65 o 
   2   4   9     7765.87     8802.17     70.35 o 
   4   4   9      178.91      145.82      4.92 o 
   6   4   9     2370.52     2530.06     42.96 o 
   8   4   9      122.62      106.01      5.82 o 
  10   4   9     1101.89      957.03     20.54 o 
  12   4   9      127.54      119.29     11.41 o 
  14   4   9      252.10      310.92     18.49 o 
 -15   5   9      149.15      152.76     15.21 o 
 -13   5   9       20.28       32.27      7.29 o 
 -11   5   9     2722.82     2514.33     39.12 o 
  -9   5   9     1181.32     1130.57     22.72 o 
  -7   5   9      503.05      521.50     12.49 o 
  -5   5   9     1326.31     1254.79     21.24 o 
  -3   5   9     4950.16     4723.19     67.77 o 
  -1   5   9     4824.98     4810.91     45.06 o 
   1   5   9     2015.38     1797.39     20.98 o 
   3   5   9     9694.40     9961.36     80.06 o 
   5   5   9     1320.86     1231.70     15.76 o 
   7   5   9     1024.45      970.64     24.20 o 
   9   5   9      531.60      523.17     14.62 o 
  11   5   9        7.65       10.74      6.22 o 
  13   5   9     1940.49     1880.92     38.94 o 
 -14   6   9      528.16      544.52     20.89 o 
 -12   6   9      328.80      345.35     17.00 o 
 -10   6   9     2312.57     2207.68     36.25 o 
  -8   6   9     1648.56     1562.84     29.41 o 
  -6   6   9     3898.93     3859.06     44.51 o 
  -4   6   9      778.22      805.79     15.43 o 
  -2   6   9      293.49      206.50      7.92 o 
   0   6   9     3610.56     3477.17     57.36 o 
   2   6   9     1971.43     1793.85     22.06 o 
   4   6   9     3242.01     3136.63     46.83 o 
   6   6   9     1243.84     1256.76     20.24 o 
   8   6   9     2915.70     2883.73     36.81 o 
  10   6   9      486.92      511.56     17.73 o 
  12   6   9      818.97      880.19     24.91 o 
  14   6   9      335.62      360.50     35.75 o 
 -13   7   9       11.06       14.14      6.82 o 
 -11   7   9       39.08       75.27      8.51 o 
  -9   7   9      381.67      397.47     14.48 o 
  -7   7   9       18.62       19.22      5.08 o 
  -5   7   9     2513.40     2432.82     32.58 o 
  -3   7   9        2.44        6.42      3.51 o 
  -1   7   9        3.26       11.52      4.42 o 
   1   7   9      645.97      674.01     15.11 o 
   3   7   9      123.40      114.82      6.19 o 
   5   7   9       63.80       70.39      6.70 o 
   7   7   9       50.16       48.45      7.58 o 
   9   7   9      146.79      137.96     11.08 o 
  11   7   9       24.90       36.46     10.54 o 
  13   7   9       86.54       87.08     11.89 o 
 -12   8   9      349.63      364.90     18.67 o 
 -10   8   9      551.54      545.75     19.46 o 
  -8   8   9      196.12      217.04     11.85 o 
  -6   8   9       14.94       22.99      5.32 o 
  -4   8   9        1.24        8.44      4.78 o 
  -2   8   9      763.93      727.00     15.83 o 
   0   8   9        3.86        3.57      3.67 o 
   2   8   9     1081.73     1023.56     20.86 o 
   4   8   9      230.44      263.54     11.26 o 
   6   8   9        2.17        2.01      5.20 o 
   8   8   9       55.40       38.54     10.22 o 
  10   8   9        1.54        6.07      8.32 o 
  -9   9   9      311.93      341.41     18.14 o 
  -7   9   9      924.91      880.66     21.62 o 
  -5   9   9      725.48      719.05     20.14 o 
  -3   9   9      630.12      624.19     15.64 o 
  -1   9   9     1815.88     1774.04     27.50 o 
   1   9   9     2166.66     2134.90     38.84 o 
   3   9   9     2809.04     2739.41     45.97 o 
   5   9   9        6.08        5.68      7.06 o 
   7   9   9      154.58      171.62     14.23 o 
   9   9   9      139.33      233.87     16.75 o 
  -8  10   9       44.47       51.82      7.55 o 
  -6  10   9      333.33      368.82     14.50 o 
  -4  10   9      396.15      425.02     13.70 o 
  -2  10   9     1386.64     1289.11     30.28 o 
   0  10   9      306.32      324.57     18.79 o 
   2  10   9       12.93       18.15      8.59 o 
   4  10   9     1343.78     1342.71     96.90 o 
   6  10   9      200.98      236.72     27.73 o 
   8  10   9      638.11      713.68     26.54 o 
  -5  11   9      235.98      233.16     25.37 o 
  -3  11   9        7.45       24.06     10.35 o 
  -1  11   9      143.36      143.79     18.44 o 
   1  11   9      222.53      192.95     17.03 o 
   3  11   9       22.25       32.80      9.87 o 
   5  11   9       71.29       63.39     14.91 o 
 -16   0  10       38.26       61.04     12.47 o 
 -14   0  10      189.28      226.95     19.26 o 
 -12   0  10     1816.58     1841.05     48.95 o 
 -10   0  10     7666.93     7614.87    108.06 o 
  -8   0  10    13703.98    14026.87    156.31 o 
  -6   0  10    24836.24    27340.91    290.99 o 
  -4   0  10     2255.05     1978.90     27.85 o 
  -2   0  10     4507.50     5477.25     63.11 o 
   0   0  10    11439.66    10666.15    136.85 o 
   2   0  10     2332.99     2079.00     27.31 o 
   4   0  10    40156.07    43475.49    454.48 o 
   6   0  10    10863.43    10762.38    120.34 o 
   8   0  10      102.13       75.15      9.82 o 
  10   0  10     4886.65     4640.53     72.95 o 
  12   0  10       28.06       44.15      8.39 o 
  14   0  10     1889.42     1900.96     58.72 o 
 -15   1  10        8.82        3.90      6.98 o 
 -13   1  10      107.65      113.60      9.20 o 
 -11   1  10      474.72      480.12     14.22 o 
  -9   1  10     5507.15     5224.97     69.18 o 
  -7   1  10       37.68       34.43      7.43 o 
  -5   1  10    14837.09    15188.12    116.94 o 
  -3   1  10       70.78      146.48      4.11 o 
  -1   1  10       15.03       16.90      1.50 o 
   1   1  10     9760.50    10956.93     91.07 o 
   3   1  10     2351.77     2315.67     21.59 o 
   5   1  10    12951.37    13576.19    105.03 o 
   7   1  10      103.82      162.40      5.93 o 
   9   1  10     5196.05     5109.17     59.06 o 
  11   1  10      122.06      143.27      8.70 o 
  13   1  10       11.93       21.39      5.52 o 
  15   1  10      581.03      651.40     40.61 o 
 -16   2  10        9.78       13.09      7.98 o 
 -14   2  10      443.51      414.13     17.04 o 
 -12   2  10      249.12      231.35     13.02 o 
 -10   2  10       92.40       86.66      6.45 o 
  -8   2  10     1264.67     1232.46     21.36 o 
  -6   2  10      497.32      456.33      8.33 o 
  -4   2  10     5136.73     5563.21     46.49 o 
  -2   2  10       29.68       77.93      3.36 o 
   0   2  10      106.77      205.47      5.30 o 
   2   2  10     6325.06     7166.66     57.33 o 
   4   2  10      165.79      282.42      8.20 o 
   6   2  10       31.07       38.81      3.12 o 
   8   2  10        0.28        3.98      3.30 o 
  10   2  10      919.59      829.17     17.07 o 
  12   2  10      729.55      687.23     17.89 o 
  14   2  10       64.62       77.75      9.07 o 
 -15   3  10      903.57      998.73     27.34 o 
 -13   3  10      170.98      189.30     12.86 o 
 -11   3  10      861.82      894.72     22.77 o 
  -9   3  10      589.61      584.38     14.74 o 
  -7   3  10     7209.21     7103.80     69.82 o 
  -5   3  10     4637.09     4342.97     41.26 o 
  -3   3  10      536.41      837.24     10.77 o 
  -1   3  10     2222.04     2202.18     21.06 o 
   1   3  10     3455.00     3286.84     29.21 o 
   3   3  10    11642.10    12714.38    105.11 o 
   5   3  10     5683.58     5591.26     47.69 o 
   7   3  10      104.22       91.48      5.12 o 
   9   3  10     1843.22     1787.68     33.09 o 
  11   3  10       50.69       60.33      6.93 o 
  13   3  10      429.92      424.02     16.88 o 
  15   3  10     1999.32     2098.55     42.79 o 
 -14   4  10      280.28      363.60     16.72 o 
 -12   4  10      450.34      460.37     17.53 o 
 -10   4  10     1222.02     1184.21     23.42 o 
  -8   4  10      464.15      400.53     12.18 o 
  -6   4  10     1881.18     1831.72     24.69 o 
  -4   4  10     2761.00     2428.44     29.02 o 
  -2   4  10     2951.11     2957.94     32.16 o 
   0   4  10    10236.16    10285.62     86.90 o 
   2   4  10     2059.78     2171.82     21.80 o 
   4   4  10    12525.37    13028.65    102.14 o 
   6   4  10     4747.91     4541.91     44.37 o 
   8   4  10       23.41       19.55      4.03 o 
  10   4  10     1728.77     1625.66     32.37 o 
  12   4  10       15.48       33.05      7.07 o 
  14   4  10     1161.43     1217.47     30.50 o 
 -13   5  10       81.80       87.63     10.26 o 
 -11   5  10      169.12      202.81     11.39 o 
  -9   5  10      329.24      314.05     12.44 o 
  -7   5  10      252.77      243.49      9.03 o 
  -5   5  10     3366.92     3328.45     38.42 o 
  -3   5  10      142.30      103.47      5.93 o 
  -1   5  10     2054.88     2050.58     23.33 o 
   1   5  10     2666.06     2618.37     27.96 o 
   3   5  10       21.46       38.59      4.37 o 
   5   5  10     1351.29     1250.48     21.35 o 
   7   5  10       74.16       82.68      7.14 o 
   9   5  10     1470.38     1566.64     31.37 o 
  11   5  10      528.66      501.09     17.80 o 
  13   5  10       30.80       40.58      7.51 o 
 -14   6  10       14.73       15.04      7.97 o 
 -12   6  10        7.77       12.74      6.54 o 
 -10   6  10        9.35       28.06     17.22 o 
  -8   6  10      922.32      856.48     19.81 o 
  -6   6  10     6101.14     5785.42     61.45 o 
  -4   6  10      804.58      794.58     19.73 o 
  -2   6  10      369.59      327.12      9.52 o 
   0   6  10     4003.98     3857.21     38.90 o 
   2   6  10     3268.22     3130.99     33.25 o 
   4   6  10     3354.56     3293.95     38.27 o 
   6   6  10     2799.53     2714.91     42.78 o 
   8   6  10      139.76      156.69      9.41 o 
  10   6  10      472.97      468.89     17.26 o 
  12   6  10      360.94      394.12     25.96 o 
 -13   7  10       75.67       95.12     10.71 o 
 -11   7  10     1260.59     1210.84     26.54 o 
  -9   7  10      950.67      904.98     29.09 o 
  -7   7  10     6508.50     6066.15     65.69 o 
  -5   7  10      431.84      445.83     12.58 o 
  -3   7  10       11.21       12.73      3.99 o 
  -1   7  10       31.65       34.80      4.68 o 
   1   7  10       76.62       73.58      5.87 o 
   3   7  10     1362.00     1239.13     21.83 o 
   5   7  10      711.52      688.64     21.20 o 
   7   7  10     2094.03     2045.98     47.54 o 
   9   7  10      439.37      470.61     17.22 o 
  11   7  10      403.33      362.62     36.56 o 
 -12   8  10      323.84      393.04     33.82 o 
 -10   8  10      331.80      374.78     15.01 o 
  -8   8  10      627.22      602.49     18.77 o 
  -6   8  10     1229.34     1118.32     21.25 o 
  -4   8  10       78.41      103.25      7.61 o 
  -2   8  10     1418.14     1439.31     23.48 o 
   0   8  10      216.23      227.39     14.24 o 
   2   8  10      191.20      189.78     11.36 o 
   4   8  10      473.28      487.61     14.40 o 
   6   8  10      256.99      234.12     20.01 o 
   8   8  10      478.32      538.69     18.68 o 
  10   8  10      356.92      388.46     22.88 o 
  -9   9  10       97.44       71.57      8.28 o 
  -7   9  10      137.46      158.29     10.77 o 
  -5   9  10        0.31       -0.58      4.51 o 
  -3   9  10      389.19      379.58     14.00 o 
  -1   9  10      666.96      617.72     17.34 o 
   1   9  10       54.16       71.36      8.95 o 
   3   9  10      644.14      609.83     19.53 o 
   5   9  10       22.62       37.68      8.52 o 
   7   9  10      337.81      301.44     17.92 o 
   9   9  10      150.53      146.60     14.11 o 
  -8  10  10      408.03      378.08     18.68 o 
  -6  10  10       51.34       56.34      8.57 o 
  -4  10  10        2.52        5.23      4.92 o 
  -2  10  10      136.68      161.66     12.50 o 
   0  10  10      432.20      457.35     22.35 o 
   2  10  10      687.02      637.96     24.27 o 
   4  10  10      349.16      369.71     23.96 o 
   6  10  10       22.64       23.70     10.27 o 
   8  10  10       25.72       52.32     10.22 o 
  -5  11  10      271.91      260.09     17.35 o 
  -3  11  10      691.17      735.65     26.88 o 
  -1  11  10      285.03      303.22     18.72 o 
   1  11  10      347.83      395.17     19.70 o 
   3  11  10      902.03      946.78     38.31 o 
   5  11  10       92.91       95.98     18.67 o 
 -15   1  11       36.20       46.69     10.97 o 
 -13   1  11      258.70      269.42     16.48 o 
 -11   1  11      152.96      155.24      9.25 o 
  -9   1  11     2919.17     2921.95     30.01 o 
  -7   1  11     4171.09     4022.55     37.09 o 
  -5   1  11     7917.38     8241.45     66.82 o 
  -3   1  11     2930.97     3143.86     28.33 o 
  -1   1  11     5430.58     5384.26     48.03 o 
   1   1  11       36.01      109.09     10.32 o 
   3   1  11      134.46       63.31      2.84 o 
   5   1  11      526.11      428.70      7.62 o 
   7   1  11     8856.25     8736.55    127.36 o 
   9   1  11     4042.92     3864.90     43.98 o 
  11   1  11      431.34      441.39     12.54 o 
  13   1  11       56.58       71.95      7.74 o 
  15   1  11       19.09       23.28      7.12 o 
 -14   2  11     1795.16     1786.15     36.87 o 
 -12   2  11      335.80      377.32     15.92 o 
 -10   2  11      813.06      819.30     17.97 o 
  -8   2  11     1618.59     1540.79     28.41 o 
  -6   2  11     6312.45     6020.27     51.24 o 
  -4   2  11     5019.97     5059.82     43.16 o 
  -2   2  11     8372.14     7957.48     63.50 o 
   0   2  11      731.24      440.95      7.94 o 
   2   2  11      274.85      163.51      5.19 o 
   4   2  11     5251.03     5171.20     43.89 o 
   6   2  11     3297.34     3165.44     67.06 o 
   8   2  11     6184.15     6250.20     63.80 o 
  10   2  11      720.00      752.05     17.72 o 
  12   2  11       20.08       40.13      6.54 o 
  14   2  11      299.87      333.45     15.71 o 
 -15   3  11      297.53      321.90     17.02 o 
 -13   3  11      620.36      671.12     31.33 o 
 -11   3  11      397.90      422.07     16.07 o 
  -9   3  11        8.34       13.72      4.57 o 
  -7   3  11      146.46      153.78      7.00 o 
  -5   3  11     2385.65     2220.37     24.63 o 
  -3   3  11       32.05       16.39      6.48 o 
  -1   3  11     4113.28     4391.52     38.37 o 
   1   3  11      131.90      275.91      8.23 o 
   3   3  11      236.63      181.68      6.45 o 
   5   3  11     2465.70     2368.32     26.15 o 
   7   3  11       19.16       48.46      9.04 o 
   9   3  11       49.68       55.65      6.40 o 
  11   3  11      124.03      121.99     17.05 o 
  13   3  11      494.96      492.66     18.39 o 
  15   3  11        9.27       22.45      7.17 o 
 -14   4  11      107.69      104.73     10.96 o 
 -12   4  11      175.63      196.15     13.26 o 
 -10   4  11      191.07      181.58     10.28 o 
  -8   4  11       37.05       46.77      5.16 o 
  -6   4  11      821.13      770.32     17.06 o 
  -4   4  11     1822.81     1863.95     31.77 o 
  -2   4  11     1610.43     1288.24     16.53 o 
   0   4  11     3993.00     4323.46     40.77 o 
   2   4  11      400.68      371.79      8.10 o 
   4   4  11      355.83      311.93      7.87 o 
   6   4  11     3430.66     3462.44     39.59 o 
   8   4  11      168.33      178.11      9.14 o 
  10   4  11       77.67       85.02      9.15 o 
  12   4  11      447.08      356.61     15.58 o 
  14   4  11      221.56      221.43     14.60 o 
 -13   5  11      599.22      544.22     27.46 o 
 -11   5  11       38.81       35.53      6.59 o 
  -9   5  11      322.16      323.86     12.69 o 
  -7   5  11     1971.01     1737.80     29.46 o 
  -5   5  11     6041.97     6238.67     70.76 o 
  -3   5  11    10614.77    10599.42    122.99 o 
  -1   5  11       17.39        8.07      2.70 o 
   1   5  11     2789.68     2611.58     37.07 o 
   3   5  11     4543.92     4474.54     47.58 o 
   5   5  11     3001.60     2978.57     32.44 o 
   7   5  11    12695.33    12735.10    149.17 o 
   9   5  11      968.84      993.52     24.16 o 
  11   5  11      326.84      344.18     15.45 o 
  13   5  11        8.74       20.89      6.64 o 
 -12   6  11       49.48       54.73      8.65 o 
 -10   6  11      907.76      924.74     21.83 o 
  -8   6  11     3210.61     2957.58     42.52 o 
  -6   6  11       28.85       39.62      5.59 o 
  -4   6  11     2513.55     2384.02     31.16 o 
  -2   6  11     3368.22     3178.17     37.33 o 
   0   6  11        9.84        6.50      3.57 o 
   2   6  11      573.07      491.02     13.36 o 
   4   6  11      169.58      166.07     10.31 o 
   6   6  11      837.29      770.55     25.94 o 
   8   6  11     1513.08     1519.16     30.64 o 
  10   6  11     1555.14     1532.30     38.56 o 
  12   6  11      418.83      444.87     17.92 o 
 -11   7  11      342.44      360.84     14.97 o 
  -9   7  11      100.48      129.38      9.79 o 
  -7   7  11      449.82      416.51     14.35 o 
  -5   7  11       32.25       40.49      5.64 o 
  -3   7  11      136.07      141.61      9.10 o 
  -1   7  11       20.52       19.45      4.94 o 
   1   7  11     2800.66     2783.83     38.66 o 
   3   7  11      183.53      185.53      8.32 o 
   5   7  11      231.82      233.35     12.09 o 
   7   7  11      121.47      112.68      9.93 o 
   9   7  11      231.42      260.13     14.08 o 
  11   7  11      335.38      310.52     40.42 o 
 -10   8  11        1.82        1.66      5.81 o 
  -8   8  11      492.57      542.36     19.64 o 
  -6   8  11      534.21      436.19     14.85 o 
  -4   8  11      843.69      845.55     25.20 o 
  -2   8  11      189.41      225.48     11.13 o 
   0   8  11       16.05        5.27      4.78 o 
   2   8  11      382.83      393.19     15.04 o 
   4   8  11       79.04       69.74      7.22 o 
   6   8  11     1007.59      942.34     24.10 o 
   8   8  11      745.03      790.44     22.69 o 
  10   8  11      327.99      395.24     24.14 o 
  -9   9  11      363.73      401.37     18.19 o 
  -7   9  11      115.02      124.78     11.58 o 
  -5   9  11       13.95       18.15     10.39 o 
  -3   9  11     1736.01     1602.71     36.75 o 
  -1   9  11      416.60      409.92     14.52 o 
   1   9  11     2062.20     2024.68     38.34 o 
   3   9  11       60.69       71.85     11.73 o 
   5   9  11      159.83      146.68     13.70 o 
   7   9  11      772.70      835.62     27.41 o 
   9   9  11      161.44      230.45     21.47 o 
  -8  10  11      374.87      437.15     19.37 o 
  -6  10  11       14.18       13.94      5.93 o 
  -4  10  11      437.03      411.46     15.03 o 
  -2  10  11      287.40      271.09     15.14 o 
   0  10  11      525.54      560.19     19.56 o 
   2  10  11     2994.30     3068.83     60.13 o 
   4  10  11      431.90      462.52     26.23 o 
   6  10  11      338.34      386.54     53.14 o 
  -5  11  11      105.92       88.06     11.59 o 
  -3  11  11       49.96       55.07     13.35 o 
  -1  11  11      133.62      148.63     20.52 o 
   1  11  11      181.49      157.20     14.84 o 
   3  11  11       28.18        3.94      9.20 o 
 -14   0  12        7.99       14.11      8.46 o 
 -12   0  12      760.63      772.67     40.71 o 
 -10   0  12     1260.52     1219.99     24.42 o 
  -8   0  12      626.56      628.12     15.75 o 
  -6   0  12     1631.95     1483.34     24.70 o 
  -4   0  12    10330.70    10591.32    118.35 o 
  -2   0  12    23192.22    24063.31    255.50 o 
   0   0  12      371.66      202.36      9.03 o 
   2   0  12      562.98      461.39      9.42 o 
   4   0  12      439.32      341.28      9.15 o 
   6   0  12     1080.91     1128.81     33.24 o 
   8   0  12    20067.37    19698.61    251.08 o 
  10   0  12     3984.91     3912.43    151.88 o 
  12   0  12     3304.29     3113.84    100.66 o 
  14   0  12      300.94      300.28     35.67 o 
 -15   1  12      575.98      575.57     23.15 o 
 -13   1  12      850.55      842.33     26.84 o 
 -11   1  12      170.12      152.42      9.28 o 
  -9   1  12       26.14       32.95      4.01 o 
  -7   1  12      792.22      682.85     11.23 o 
  -5   1  12     4302.75     4267.34     38.00 o 
  -3   1  12     2131.48     2107.54     20.91 o 
  -1   1  12    13624.71    14402.36    118.88 o 
   1   1  12     3457.25     4472.29     41.22 o 
   3   1  12     7766.64     8066.33     69.97 o 
   5   1  12      108.33      121.60      4.97 o 
   7   1  12    14527.97    15019.24    149.33 o 
   9   1  12     1046.25     1006.98     20.25 o 
  11   1  12     1091.88     1072.32     29.00 o 
  13   1  12      741.35      768.63     22.94 o 
  15   1  12       12.75       31.26      8.42 o 
 -14   2  12      390.04      393.87     16.72 o 
 -12   2  12      666.77      628.12     19.71 o 
 -10   2  12      297.23      305.44     11.45 o 
  -8   2  12       23.48       20.94      4.15 o 
  -6   2  12      269.14      249.98      6.58 o 
  -4   2  12     1837.50     1851.56     19.56 o 
  -2   2  12     2914.24     2948.14     27.13 o 
   0   2  12     7308.79     8667.96     74.63 o 
   2   2  12      752.84      795.66     11.85 o 
   4   2  12     2790.04     2797.05     29.15 o 
   6   2  12     1753.54     1740.05     22.70 o 
   8   2  12        4.01        8.49      4.08 o 
  10   2  12      951.95      903.22     19.81 o 
  12   2  12       10.05       15.93      5.42 o 
  14   2  12       53.21       71.41     10.13 o 
 -15   3  12      622.87      689.12     22.72 o 
 -13   3  12     1564.63     1567.33     33.93 o 
 -11   3  12      841.84      899.05     23.21 o 
  -9   3  12      263.23      243.32      9.06 o 
  -7   3  12      116.05      118.55      6.59 o 
  -5   3  12      287.73      258.55      7.51 o 
  -3   3  12     2724.32     2515.88     33.65 o 
  -1   3  12     3202.21     2851.55     29.17 o 
   1   3  12     6240.43     6184.23     55.75 o 
   3   3  12       17.45       62.05      4.97 o 
   5   3  12     1296.17     1339.14     20.83 o 
   7   3  12      187.15      183.78      8.70 o 
   9   3  12      870.84      886.55     19.22 o 
  11   3  12     1735.70     1644.72     33.54 o 
  13   3  12      152.72      196.32     13.28 o 
 -14   4  12     1540.94     1496.27     34.41 o 
 -12   4  12     1574.65     1582.09     33.81 o 
 -10   4  12      197.28      232.83     11.32 o 
  -8   4  12       13.21       14.27      4.24 o 
  -6   4  12     1946.44     1966.20     37.18 o 
  -4   4  12     3739.49     3487.13     38.87 o 
  -2   4  12     9023.20     9219.33     87.02 o 
   0   4  12     1364.48     1128.59     17.18 o 
   2   4  12     7770.86     7837.61     69.58 o 
   4   4  12     3960.59     3603.61     58.23 o 
   6   4  12     3020.57     2736.09     58.83 o 
   8   4  12     1287.38     1238.00     20.76 o 
  10   4  12      370.50      420.76     18.49 o 
  12   4  12      935.63      865.51     24.29 o 
  14   4  12      434.46      481.97     19.22 o 
 -13   5  12       15.33       16.94      6.87 o 
 -11   5  12      645.53      683.50     18.63 o 
  -9   5  12       61.89       79.10      8.12 o 
  -7   5  12     3441.40     3293.41     39.86 o 
  -5   5  12      921.58      864.75     16.13 o 
  -3   5  12      904.51      827.60     17.20 o 
  -1   5  12      151.55      153.75      6.91 o 
   1   5  12     1543.41     1505.25     21.57 o 
   3   5  12     1770.44     1746.85     24.05 o 
   5   5  12        2.22       -2.40      3.06 o 
   7   5  12       52.92       67.35      6.96 o 
   9   5  12      137.24      150.90     10.95 o 
  11   5  12       53.95       65.74      8.71 o 
  13   5  12      805.96      899.57     29.71 o 
 -12   6  12      100.77      149.65     12.72 o 
 -10   6  12        6.06        2.36      5.27 o 
  -8   6  12       64.13       82.09      8.14 o 
  -6   6  12      511.93      432.23     13.86 o 
  -4   6  12     7039.77     6849.07     77.91 o 
  -2   6  12       54.53      100.11      7.50 o 
   0   6  12     4011.28     4047.27     45.11 o 
   2   6  12     1047.07     1027.65     17.76 o 
   4   6  12       35.30       37.78      4.88 o 
   6   6  12      668.97      651.00     21.31 o 
   8   6  12        2.03        9.20      5.47 o 
  10   6  12     1264.25     1176.96     41.50 o 
  12   6  12       43.83       74.10      9.45 o 
 -11   7  12       91.86      102.71     10.68 o 
  -9   7  12      637.91      631.04     21.08 o 
  -7   7  12      199.30      238.24     11.85 o 
  -5   7  12     5626.69     5182.83     64.15 o 
  -3   7  12     1301.95     1257.21     24.15 o 
  -1   7  12     1674.35     1659.37     32.09 o 
   1   7  12      577.62      594.59     15.54 o 
   3   7  12     1069.94      964.55     18.05 o 
   5   7  12      808.13      784.48     20.93 o 
   7   7  12      675.12      667.61     19.85 o 
   9   7  12      425.67      453.41     20.02 o 
  11   7  12     1623.72     1633.78     42.56 o 
 -10   8  12      243.37      275.88     16.19 o 
  -8   8  12     1506.18     1502.68     33.87 o 
  -6   8  12      115.83      116.16      9.51 o 
  -4   8  12      801.11      736.65     18.84 o 
  -2   8  12       64.29       85.32      8.05 o 
   0   8  12     1644.59     1547.37     27.91 o 
   2   8  12      613.00      579.63     20.66 o 
   4   8  12       50.38       66.69      7.12 o 
   6   8  12      608.61      646.60     19.95 o 
   8   8  12       66.72       86.63      9.74 o 
  10   8  12      599.19      625.96     24.45 o 
  -9   9  12       28.46       21.18      8.07 o 
  -7   9  12      455.17      469.32     18.44 o 
  -5   9  12        0.10        1.43      6.11 o 
  -3   9  12       16.52       25.03      6.68 o 
  -1   9  12      178.77      174.37     10.91 o 
   1   9  12      110.04       94.42     14.11 o 
   3   9  12      270.48      298.80     25.29 o 
   5   9  12      290.34      289.30     32.12 o 
   7   9  12       45.15       44.33      8.82 o 
   9   9  12      280.67      317.14     19.14 o 
  -6  10  12        2.13       13.78      5.67 o 
  -4  10  12      195.66      199.40     12.01 o 
  -2  10  12      259.86      271.44     15.34 o 
   0  10  12      402.74      379.63     16.55 o 
   2  10  12       50.35       78.45      9.93 o 
   4  10  12      126.65      138.47     17.50 o 
   6  10  12        9.92        3.29      8.23 o 
  -3  11  12      190.85      238.79     15.45 o 
  -1  11  12      368.61      385.62     25.97 o 
   1  11  12     1455.20     1496.18     39.97 o 
   3  11  12      121.74      136.44     18.05 o 
 -15   1  13       56.28       70.01     14.61 o 
 -13   1  13      935.00      959.73     28.72 o 
 -11   1  13     2228.82     2186.71     38.20 o 
  -9   1  13     1959.43     1918.07     24.44 o 
  -7   1  13     3922.74     3810.26     90.76 o 
  -5   1  13        6.79       22.95      2.88 o 
  -3   1  13     5963.32     5867.05     49.21 o 
  -1   1  13    13768.69    14350.82    119.12 o 
   1   1  13     5827.99     5755.94     51.93 o 
   3   1  13     1353.25     1276.95     16.15 o 
   5   1  13     1389.50     1456.18     29.48 o 
   7   1  13      350.80      294.45     10.42 o 
   9   1  13      380.64      325.89     13.49 o 
  11   1  13     1774.90     1680.17     39.17 o 
  13   1  13      868.00      915.76     29.28 o 
  15   1  13       68.23       56.88     12.69 o 
 -14   2  13       60.90       91.56     11.80 o 
 -12   2  13     3382.27     3448.21     54.23 o 
 -10   2  13      785.56      762.21     17.74 o 
  -8   2  13     3897.61     3906.69     53.33 o 
  -6   2  13       48.41       39.16      3.54 o 
  -4   2  13       40.91       17.97      2.65 o 
  -2   2  13     7340.23     7597.06     66.98 o 
   0   2  13     5097.54     5466.35     50.08 o 
   2   2  13    19822.13    20453.89    167.18 o 
   4   2  13     1151.49     1016.67     14.60 o 
   6   2  13       60.86       44.03      4.51 o 
   8   2  13     1360.37     1356.15     27.76 o 
  10   2  13      326.64      321.98     14.23 o 
  12   2  13     3334.49     3415.40     55.95 o 
  14   2  13      382.28      447.77     21.20 o 
 -15   3  13       27.73       44.01      8.26 o 
 -13   3  13      505.08      524.45     19.14 o 
 -11   3  13      251.09      266.42     12.17 o 
  -9   3  13      184.45      184.32      8.55 o 
  -7   3  13     3889.25     3783.94     42.65 o 
  -5   3  13        5.03       15.16      3.01 o 
  -3   3  13     1073.65     1059.58     16.51 o 
  -1   3  13        6.30       18.70      2.79 o 
   1   3  13     3150.76     3076.30     33.21 o 
   3   3  13     5665.32     5380.81     58.48 o 
   5   3  13      164.64      130.27      7.86 o 
   7   3  13     1676.14     1637.64     23.92 o 
   9   3  13      934.82      900.23     19.66 o 
  11   3  13      372.13      383.53     15.68 o 
  13   3  13      168.76      201.28     16.82 o 
 -14   4  13       91.37      100.52     11.01 o 
 -12   4  13        4.57       14.44      7.01 o 
 -10   4  13      137.11      129.60      9.57 o 
  -8   4  13      159.65      174.33      8.40 o 
  -6   4  13     1624.95     1636.15     26.58 o 
  -4   4  13      327.86      298.00     10.15 o 
  -2   4  13     1559.52     1478.23     22.58 o 
   0   4  13     2812.90     2732.28     32.15 o 
   2   4  13       87.46       51.66      4.72 o 
   4   4  13     3099.03     2918.08     31.69 o 
   6   4  13     1761.01     1730.57     24.84 o 
   8   4  13      368.49      326.87     11.67 o 
  10   4  13      923.05      863.53     22.97 o 
  12   4  13      123.39      133.71     11.33 o 
  14   4  13      433.27      483.63     23.54 o 
 -13   5  13      693.43      752.82     31.63 o 
 -11   5  13      416.45      427.70     15.17 o 
  -9   5  13     3757.34     3566.70     55.62 o 
  -7   5  13      929.41      908.72     19.85 o 
  -5   5  13      150.35      141.04      8.58 o 
  -3   5  13       94.09      106.28      7.79 o 
  -1   5  13     6757.26     6674.60     67.02 o 
   1   5  13     3076.44     2970.69     35.14 o 
   3   5  13     5266.36     5042.04     53.34 o 
   5   5  13     1362.67     1305.38     21.86 o 
   7   5  13      344.39      328.66     11.76 o 
   9   5  13     1646.07     1572.44     38.23 o 
  11   5  13      890.04      901.14     24.73 o 
  13   5  13     1489.91     1547.85     70.29 o 
 -12   6  13      173.40      191.57     16.40 o 
 -10   6  13      514.98      471.45     18.05 o 
  -8   6  13      313.19      345.59     13.32 o 
  -6   6  13     1304.80     1188.15     23.60 o 
  -4   6  13     2383.22     2332.90     35.07 o 
  -2   6  13      886.15      807.27     17.86 o 
   0   6  13      252.07      250.19     10.35 o 
   2   6  13     1197.64     1127.59     21.03 o 
   4   6  13      830.92      793.96     15.85 o 
   6   6  13       24.22       11.59      5.56 o 
   8   6  13     1486.30     1428.15     30.15 o 
  10   6  13      406.31      431.27     19.78 o 
  12   6  13      203.42      244.66     17.51 o 
 -11   7  13        5.40       11.17      7.47 o 
  -9   7  13       50.03       47.10      8.35 o 
  -7   7  13       67.40       72.48      7.88 o 
  -5   7  13       20.11       31.73      6.55 o 
  -3   7  13      611.61      595.50     16.32 o 
  -1   7  13      217.11      217.55     10.75 o 
   1   7  13      363.19      359.36     12.34 o 
   3   7  13       16.89       16.37      4.38 o 
   5   7  13      502.13      506.07     19.39 o 
   7   7  13     1037.57      992.36     24.76 o 
   9   7  13      115.45      125.54     12.94 o 
  11   7  13        4.47       13.09      7.08 o 
 -10   8  13      380.38      406.03     18.20 o 
  -8   8  13      389.21      314.07     16.39 o 
  -6   8  13       72.27       53.90      7.11 o 
  -4   8  13       67.22       67.95      7.79 o 
  -2   8  13      360.62      342.24     13.17 o 
   0   8  13     2667.98     2534.55     38.65 o 
   2   8  13       86.60      116.50      9.56 o 
   4   8  13      218.10      235.85     13.66 o 
   6   8  13      176.51      169.63     11.98 o 
   8   8  13       36.17       45.81      7.95 o 
  10   8  13      512.55      575.96     23.47 o 
  -9   9  13       17.56       18.22      8.33 o 
  -7   9  13       34.25       63.58      8.92 o 
  -5   9  13       92.73      123.04     10.81 o 
  -3   9  13       17.16       17.35      5.61 o 
  -1   9  13      726.15      656.92     20.62 o 
   1   9  13      330.17      333.96     15.85 o 
   3   9  13      762.99      700.91     21.38 o 
   5   9  13     1003.14     1069.92     31.41 o 
   7   9  13       64.26       66.40      8.90 o 
  -6  10  13      392.46      415.28     16.13 o 
  -4  10  13      240.90      288.55     14.06 o 
  -2  10  13      157.73      187.81     13.12 o 
   0  10  13      150.23      178.67     12.94 o 
   2  10  13      203.53      259.31     18.21 o 
   4  10  13      984.25      983.34    122.30 o 
   6  10  13      337.12      360.30     24.40 o 
  -1  11  13      130.85      136.59     14.13 o 
   1  11  13      314.56      333.66     24.11 o 
 -14   0  14      323.80      360.66     31.10 o 
 -12   0  14      375.29      372.76     20.97 o 
 -10   0  14     3772.84     3864.52     54.85 o 
  -8   0  14     3711.92     3504.99     49.03 o 
  -6   0  14      808.34      772.75     17.01 o 
  -4   0  14    13814.71    13899.94    153.73 o 
  -2   0  14      300.52      254.60     10.99 o 
   0   0  14     6853.45     6775.75     93.97 o 
   2   0  14      557.23      383.18     13.26 o 
   4   0  14       20.19       19.64      6.22 o 
   6   0  14     6376.39     6207.25     89.44 o 
   8   0  14      885.17      828.16     29.86 o 
  10   0  14      471.11      490.13     24.00 o 
  12   0  14      345.76      313.64     37.83 o 
  14   0  14     1292.62     1230.26     43.67 o 
 -15   1  14      415.64      462.22     20.97 o 
 -13   1  14        7.33       25.80      8.17 o 
 -11   1  14        5.62       11.60      6.69 o 
  -9   1  14     2862.66     2791.02     32.10 o 
  -7   1  14      509.41      460.80      9.53 o 
  -5   1  14      385.10      313.77      8.08 o 
  -3   1  14     2844.34     2991.31     31.02 o 
  -1   1  14     1637.85     2141.84     26.58 o 
   1   1  14     2651.86     2553.70     30.26 o 
   3   1  14      391.32      333.51      8.89 o 
   5   1  14     6469.47     6571.56     65.88 o 
   7   1  14       26.57       23.58      5.42 o 
   9   1  14      313.25      302.77     13.36 o 
  11   1  14     1478.73     1473.59     35.77 o 
  13   1  14      106.40      137.48     11.87 o 
 -14   2  14      167.07      210.58     16.16 o 
 -12   2  14      283.80      330.83     15.67 o 
 -10   2  14      464.72      437.93     16.09 o 
  -8   2  14      243.61      268.93      9.12 o 
  -6   2  14      407.65      439.89     14.22 o 
  -4   2  14      254.51      214.74      6.68 o 
  -2   2  14      229.36      218.41      8.63 o 
   0   2  14      365.33      295.79      7.23 o 
   2   2  14       29.74       34.56      3.96 o 
   4   2  14      932.92      877.24     15.37 o 
   6   2  14      196.07      215.43     10.07 o 
   8   2  14      330.01      303.47     12.95 o 
  10   2  14      817.16      711.90     24.06 o 
  12   2  14        2.38       12.11     10.41 o 
  14   2  14      123.62      116.51     26.05 o 
 -13   3  14       87.39      108.19     10.83 o 
 -11   3  14     1308.65     1325.11     25.89 o 
  -9   3  14     1568.30     1501.68     23.64 o 
  -7   3  14      417.62      398.81     12.13 o 
  -5   3  14       60.15       75.80     10.95 o 
  -3   3  14      413.23      488.13     10.96 o 
  -1   3  14     1003.27      998.75     19.18 o 
   1   3  14     5991.16     5908.37     78.38 o 
   3   3  14     5289.27     5312.53     75.75 o 
   5   3  14     7826.02     7504.95    102.69 o 
   7   3  14     1803.36     1630.54     30.20 o 
   9   3  14       41.24       53.86      7.90 o 
  11   3  14       35.75       57.94      8.37 o 
  13   3  14      560.36      584.56     24.11 o 
 -14   4  14      207.48      229.06     17.96 o 
 -12   4  14      615.06      662.19     39.30 o 
 -10   4  14     2273.29     2260.15     40.86 o 
  -8   4  14     2398.70     2293.18     34.82 o 
  -6   4  14      910.71      831.02     17.99 o 
  -4   4  14     1561.37     1424.62     23.89 o 
  -2   4  14     1156.12     1221.47     20.60 o 
   0   4  14     3490.27     3193.42     36.62 o 
   2   4  14     7360.99     7099.05     70.11 o 
   4   4  14     4914.62     4719.08     46.56 o 
   6   4  14     2950.48     2762.42     65.32 o 
   8   4  14       30.25       34.60      5.62 o 
  10   4  14      285.36      289.19     17.19 o 
  12   4  14      162.53      170.84     15.15 o 
 -13   5  14      338.66      348.80     21.05 o 
 -11   5  14      107.89      122.53     11.27 o 
  -9   5  14      708.77      695.53     21.09 o 
  -7   5  14       37.36       43.37      6.43 o 
  -5   5  14      418.08      448.82     13.55 o 
  -3   5  14      773.37      798.44     21.38 o 
  -1   5  14     1098.12     1097.55     18.39 o 
   1   5  14      120.48      116.36      6.59 o 
   3   5  14      386.51      387.15     10.59 o 
   5   5  14      122.12      135.50      8.23 o 
   7   5  14      183.31      158.49     10.75 o 
   9   5  14       84.84       71.76      8.54 o 
  11   5  14      354.48      380.52     18.97 o 
  13   5  14      126.49      136.82     14.54 o 
 -12   6  14       14.38       32.66      9.27 o 
 -10   6  14      522.12      487.53     18.27 o 
  -8   6  14      411.48      411.02     19.21 o 
  -6   6  14     1685.71     1555.84     28.10 o 
  -4   6  14       23.14       34.21      6.10 o 
  -2   6  14      102.17      122.11      8.35 o 
   0   6  14      223.98      239.81     10.34 o 
   2   6  14      336.20      321.81     11.08 o 
   4   6  14     1281.27     1279.15     22.37 o 
   6   6  14       94.48       89.72      7.70 o 
   8   6  14      258.61      249.42     13.34 o 
  10   6  14      741.65      624.85     27.27 o 
  12   6  14      204.50      212.76     21.80 o 
 -11   7  14      298.67      270.73     18.41 o 
  -9   7  14      357.35      380.38     16.68 o 
  -7   7  14     1490.15     1367.33     27.21 o 
  -5   7  14     2043.33     1956.70     33.12 o 
  -3   7  14      647.59      631.38     17.08 o 
  -1   7  14     2305.27     2257.09     35.14 o 
   1   7  14      426.88      404.14     13.37 o 
   3   7  14      933.92      882.27     17.57 o 
   5   7  14      869.14      886.48     22.95 o 
   7   7  14      387.63      488.12     17.43 o 
   9   7  14      336.37      384.59     18.65 o 
  11   7  14       22.01       55.52      9.60 o 
 -10   8  14      402.70      418.43     25.08 o 
  -8   8  14      357.27      303.88     16.24 o 
  -6   8  14      895.25      785.79     20.42 o 
  -4   8  14      420.12      397.25     14.15 o 
  -2   8  14     1331.55     1278.95     25.87 o 
   0   8  14      817.70      814.93     19.83 o 
   2   8  14        4.47       13.19      4.99 o 
   4   8  14      297.40      303.25     16.88 o 
   6   8  14      373.62      407.18     16.36 o 
   8   8  14     1826.82     1792.67     37.18 o 
  10   8  14       60.16      106.10     12.67 o 
  -7   9  14       95.99      104.76     11.06 o 
  -5   9  14      469.08      399.16     14.96 o 
  -3   9  14       35.55       36.14      6.41 o 
  -1   9  14      590.25      579.57     18.97 o 
   1   9  14        1.20       -1.85      7.63 o 
   3   9  14        4.55       11.31      5.99 o 
   5   9  14        4.75       26.91      7.73 o 
   7   9  14        0.19       -5.51      5.60 o 
  -6  10  14        9.36       14.25      5.97 o 
  -4  10  14       20.14       41.35      6.80 o 
  -2  10  14       37.62       52.30      6.94 o 
   0  10  14       65.75       86.49      9.46 o 
   2  10  14      646.40      659.05     21.42 o 
   4  10  14      214.36      267.77     18.05 o 
 -13   1  15       81.20      105.61     12.25 o 
 -11   1  15       69.08       78.07      8.82 o 
  -9   1  15      275.25      253.27      9.52 o 
  -7   1  15     2615.89     2640.10     30.21 o 
  -5   1  15     8366.97     8339.01     74.66 o 
  -3   1  15     4653.28     4437.65    133.94 o 
  -1   1  15      737.49      610.83     12.31 o 
   1   1  15       54.74       44.06      4.37 o 
   3   1  15        8.61       15.14      3.38 o 
   5   1  15     8570.65     8222.42     80.69 o 
   7   1  15      120.87      142.26      9.89 o 
   9   1  15      672.88      613.29     18.98 o 
  11   1  15       83.69       78.19     14.39 o 
  13   1  15       21.49       38.58      7.58 o 
 -14   2  15      131.87      165.53     18.03 o 
 -12   2  15       95.07      124.12     12.82 o 
 -10   2  15      155.46      173.46     11.14 o 
  -8   2  15      256.15      265.10     10.35 o 
  -6   2  15     5787.00     5788.82     59.78 o 
  -4   2  15     5276.71     4976.62     64.19 o 
  -2   2  15      391.01      441.13     12.79 o 
   0   2  15     5396.65     5099.41     77.72 o 
   2   2  15      292.52      299.68      8.85 o 
   4   2  15     7389.80     7276.89     72.56 o 
   6   2  15     8361.34     8426.43     92.23 o 
   8   2  15      960.46      981.26     28.25 o 
  10   2  15     1538.40     1430.85     31.44 o 
  12   2  15      184.05      182.90     15.39 o 
  14   2  15      550.09      633.38     45.20 o 
 -13   3  15       36.12       54.68      9.90 o 
 -11   3  15       22.97       49.27      9.41 o 
  -9   3  15     1567.52     1498.90     31.05 o 
  -7   3  15      108.82      126.93     12.12 o 
  -5   3  15     1696.75     1531.62     24.99 o 
  -3   3  15      155.52      177.98     10.22 o 
  -1   3  15     1023.28      878.00     15.20 o 
   1   3  15     5416.12     5302.42     55.08 o 
   3   3  15      155.76      165.66      7.74 o 
   5   3  15     6979.60     6910.95     70.22 o 
   7   3  15       10.07       14.65      4.88 o 
   9   3  15     1620.43     1565.29     32.57 o 
  11   3  15      430.41      491.66     25.40 o 
  13   3  15       11.18       15.62      8.82 o 
 -12   4  15        8.26       18.66      7.97 o 
 -10   4  15      130.41      130.34     11.24 o 
  -8   4  15      785.24      710.38     17.79 o 
  -6   4  15     1346.53     1268.51     23.47 o 
  -4   4  15      378.66      385.29     11.87 o 
  -2   4  15     1057.92      962.59     16.76 o 
   0   4  15     2460.98     2466.51     30.70 o 
   2   4  15      823.13      761.52     16.75 o 
   4   4  15     2176.49     2258.95     32.73 o 
   6   4  15     1120.57     1077.88     21.43 o 
   8   4  15     1381.78     1323.35     28.92 o 
  10   4  15       13.33       22.08      7.53 o 
  12   4  15      315.23      304.06     22.86 o 
 -13   5  15       52.58       76.53     14.18 o 
 -11   5  15      308.74      296.84     15.74 o 
  -9   5  15      159.74      189.97     12.78 o 
  -7   5  15     3643.88     3381.27     46.65 o 
  -5   5  15     1111.93     1067.39     28.68 o 
  -3   5  15     1270.63     1187.45     22.39 o 
  -1   5  15       17.74       16.27      4.18 o 
   1   5  15      541.32      527.61     16.61 o 
   3   5  15     3032.38     2922.31     35.81 o 
   5   5  15      352.54      330.15     11.51 o 
   7   5  15      514.85      502.26     16.56 o 
   9   5  15      600.05      613.86     29.55 o 
  11   5  15       58.09       81.57     13.18 o 
 -12   6  15       60.07       77.39     11.93 o 
 -10   6  15      354.20      436.78     17.58 o 
  -8   6  15      818.42      683.81     18.48 o 
  -6   6  15     2355.31     2144.17     34.77 o 
  -4   6  15     1013.83     1058.97     27.24 o 
  -2   6  15     2511.64     2431.44     36.21 o 
   0   6  15     1694.75     1648.23     31.79 o 
   2   6  15      148.01      151.61      8.02 o 
   4   6  15      618.08      640.71     14.67 o 
   6   6  15      455.94      418.44     13.57 o 
   8   6  15      640.48      715.99     31.23 o 
  10   6  15      376.40      388.08     24.26 o 
 -11   7  15       45.45       45.41      8.62 o 
  -9   7  15       53.44       95.04     10.28 o 
  -7   7  15     1268.11     1128.39     24.66 o 
  -5   7  15      117.05      114.09      9.24 o 
  -3   7  15      121.47      103.59      8.65 o 
  -1   7  15      894.91      778.49     19.11 o 
   1   7  15        0.95        1.05      4.64 o 
   3   7  15       47.57       60.61      6.16 o 
   5   7  15        4.64        8.95      5.87 o 
   7   7  15        6.84       19.06      6.28 o 
   9   7  15      200.21      198.32     22.60 o 
 -10   8  15       98.83      107.08     24.36 o 
  -8   8  15       31.44       37.06      7.85 o 
  -6   8  15      649.53      586.00     17.82 o 
  -4   8  15      316.61      332.11     13.66 o 
  -2   8  15      419.43      396.71     14.37 o 
   0   8  15      631.86      594.81     17.07 o 
   2   8  15      100.68       99.93      8.75 o 
   4   8  15      141.45      169.41     17.16 o 
   6   8  15      438.01      434.52     19.27 o 
   8   8  15      238.10      291.35     17.28 o 
  -7   9  15      612.74      559.33     20.90 o 
  -5   9  15       12.61       30.86      6.52 o 
  -3   9  15      498.71      525.34     16.95 o 
  -1   9  15      363.73      420.61     24.11 o 
   1   9  15       41.08       63.49     10.29 o 
   3   9  15      996.50     1057.60     30.91 o 
   5   9  15      477.47      525.00     21.98 o 
   7   9  15      792.86      802.87     26.17 o 
  -4  10  15        1.75       14.16      5.36 o 
  -2  10  15      203.39      185.20     15.19 o 
   0  10  15       40.88       65.55     13.40 o 
   2  10  15      221.98      264.83     15.32 o 
   4  10  15        4.05       -2.22      6.68 o 
 -10   0  16      349.99      356.93     20.35 o 
  -8   0  16      240.51      256.26     13.40 o 
  -6   0  16     3457.83     3165.94     62.91 o 
  -4   0  16    11387.06    11166.70    595.64 o 
  -2   0  16    15853.32    16466.03    212.48 o 
   0   0  16     1605.27     1357.30     55.66 o 
   2   0  16     1312.66     1340.96     28.68 o 
   4   0  16      791.94      678.54     19.73 o 
   6   0  16      183.96      196.08     11.42 o 
   8   0  16     1783.44     1628.82     56.02 o 
  10   0  16     1119.06     1143.88     39.18 o 
  12   0  16      657.89      721.80     42.72 o 
  14   0  16      475.29      537.37     37.99 o 
 -13   1  16      233.54      237.57     20.17 o 
 -11   1  16        3.30       14.41      6.83 o 
  -9   1  16      719.07      764.99     17.50 o 
  -7   1  16       21.53       25.35      5.01 o 
  -5   1  16     2045.62     1951.12     26.68 o 
  -3   1  16      353.51      339.27      9.66 o 
  -1   1  16     7051.15     6900.40     69.07 o 
   1   1  16       66.05       69.90      5.28 o 
   3   1  16      558.95      482.21     11.50 o 
   5   1  16      743.57      706.72     14.43 o 
   7   1  16      414.80      398.75     14.58 o 
   9   1  16     3222.79     3055.06     50.40 o 
  11   1  16      224.16      270.81     14.76 o 
  13   1  16       62.04       56.76      8.90 o 
 -14   2  16        2.04       -5.53      7.83 o 
 -12   2  16       55.99       54.80     10.09 o 
 -10   2  16       37.80       42.50      7.40 o 
  -8   2  16      216.56      254.75     10.66 o 
  -6   2  16        0.38       -1.60      3.74 o 
  -4   2  16       70.23       53.57      5.86 o 
  -2   2  16      210.59      189.31      7.69 o 
   0   2  16      113.80      128.18      6.57 o 
   2   2  16      367.57      403.59     10.47 o 
   4   2  16     2690.80     2702.75     33.53 o 
   6   2  16      830.36      711.75     19.90 o 
   8   2  16        0.95        7.75      4.93 o 
  10   2  16       25.36       35.42      7.07 o 
  12   2  16      110.73      116.96     11.24 o 
 -13   3  16      288.61      249.21     17.38 o 
 -11   3  16      748.79      769.13     22.24 o 
  -9   3  16      281.49      300.45     12.10 o 
  -7   3  16      832.46      783.94     17.84 o 
  -5   3  16      127.23      134.40      7.98 o 
  -3   3  16     8841.88     8752.54     94.13 o 
  -1   3  16       87.27       78.70      6.50 o 
   1   3  16     3837.96     3584.58     45.26 o 
   3   3  16      522.79      482.66     11.80 o 
   5   3  16     3066.71     2971.34     68.19 o 
   7   3  16     3472.92     3401.14     46.16 o 
   9   3  16     2914.55     2793.17     47.77 o 
  11   3  16      661.28      707.69     22.41 o 
  13   3  16       55.53       86.36     12.05 o 
 -12   4  16      493.04      493.80     25.97 o 
 -10   4  16     1053.35     1159.38     34.82 o 
  -8   4  16     1290.88     1216.32     24.17 o 
  -6   4  16      685.16      715.59     17.30 o 
  -4   4  16       13.10       19.44      4.54 o 
  -2   4  16     1093.05     1033.74     17.81 o 
   0   4  16     2297.42     2145.57     31.69 o 
   2   4  16     1637.06     1518.59     25.46 o 
   4   4  16       18.07       16.50      4.59 o 
   6   4  16      698.72      635.56     19.52 o 
   8   4  16     1675.82     1638.15     33.29 o 
  10   4  16     1163.55     1209.82     34.84 o 
  12   4  16      293.77      302.54     24.00 o 
 -11   5  16      238.78      252.96     14.84 o 
  -9   5  16      233.48      242.21     14.06 o 
  -7   5  16      616.13      583.34     19.34 o 
  -5   5  16      232.53      243.04     16.19 o 
  -3   5  16      290.28      272.20     11.20 o 
  -1   5  16        5.74       16.22      4.18 o 
   1   5  16       27.52       39.14      5.03 o 
   3   5  16      704.71      635.35     15.94 o 
   5   5  16      579.26      512.39     16.76 o 
   7   5  16      483.31      455.72     20.11 o 
   9   5  16        3.40       23.59      9.69 o 
  11   5  16       51.90       51.80     28.93 o 
 -10   6  16       25.25       42.49      8.21 o 
  -8   6  16       11.10       11.50      7.31 o 
  -6   6  16        2.91       11.84      5.47 o 
  -4   6  16      937.27      916.97     20.82 o 
  -2   6  16      804.49      757.14     18.54 o 
   0   6  16       30.01       34.69      5.88 o 
   2   6  16      340.00      333.66     10.75 o 
   4   6  16     2044.14     1906.10     31.07 o 
   6   6  16      544.70      482.93     17.97 o 
   8   6  16      221.95      275.90     21.68 o 
  10   6  16      628.25      604.46     61.23 o 
  -9   7  16      191.09      184.77     13.58 o 
  -7   7  16       35.03       57.99      7.56 o 
  -5   7  16      637.56      563.31     16.90 o 
  -3   7  16     4042.50     3714.11     51.25 o 
  -1   7  16      994.91     1024.04     22.27 o 
   1   7  16     1838.25     1794.56     30.79 o 
   3   7  16      184.29      224.95     11.91 o 
   5   7  16       79.18       86.31      9.41 o 
   7   7  16     1572.40     1607.47     40.17 o 
   9   7  16      200.63      224.56     38.95 o 
  -8   8  16      239.13      256.36     15.76 o 
  -6   8  16      151.85      177.29     11.83 o 
  -4   8  16      816.84      785.39     20.50 o 
  -2   8  16       68.04       67.36      7.65 o 
   0   8  16      427.70      451.39     15.22 o 
   2   8  16     1253.49     1243.78     25.38 o 
   4   8  16      111.55      149.15     13.86 o 
   6   8  16     1456.12     1459.01     32.49 o 
   8   8  16       60.40      117.26     13.14 o 
  -7   9  16       13.23       30.89      8.03 o 
  -5   9  16        0.03       14.46      5.53 o 
  -3   9  16       31.28       40.82      6.69 o 
  -1   9  16       19.46       19.43      5.84 o 
   1   9  16       11.33       14.72     10.30 o 
   3   9  16      258.70      274.44     29.54 o 
   5   9  16       16.11       17.08      7.58 o 
  -4  10  16      152.71      181.58     15.85 o 
  -2  10  16      254.41      279.13     14.05 o 
   0  10  16       78.97      103.84     10.85 o 
   2  10  16       41.89       84.58     11.54 o 
 -11   1  17     1100.85     1118.19     38.65 o 
  -9   1  17       45.12       55.56      9.14 o 
  -7   1  17       10.80        1.56      4.29 o 
  -5   1  17      742.24      727.71     15.02 o 
  -3   1  17     1808.56     1656.05     45.00 o 
  -1   1  17     2882.69     2870.63     38.23 o 
   1   1  17      790.56      723.52     14.48 o 
   3   1  17     2461.69     2234.25     29.41 o 
   5   1  17      157.00      185.44      8.27 o 
   7   1  17      291.25      285.33     12.96 o 
   9   1  17       59.26       81.46      9.21 o 
  11   1  17      473.58      505.97     18.85 o 
  13   1  17      869.28      897.01     26.60 o 
 -12   2  17     1458.38     1481.31     71.49 o 
 -10   2  17      650.43      602.95     23.78 o 
  -8   2  17       94.51      103.72      9.39 o 
  -6   2  17     1494.58     1444.11     25.11 o 
  -4   2  17       98.36       80.05      6.92 o 
  -2   2  17     7488.09     7550.50     93.51 o 
   0   2  17     2372.96     2253.48     29.40 o 
   2   2  17     3583.81     3280.33     42.36 o 
   4   2  17     1492.30     1387.98     34.13 o 
   6   2  17      927.48      841.72     18.81 o 
   8   2  17     2133.88     2076.98     38.77 o 
  10   2  17      439.85      409.09     16.87 o 
  12   2  17     2162.30     2203.58     43.89 o 
 -13   3  17       13.95       21.38      7.91 o 
 -11   3  17     1554.42     1531.43     33.03 o 
  -9   3  17       35.82       53.01      8.03 o 
  -7   3  17      392.49      438.31     17.61 o 
  -5   3  17        2.52        3.93      4.86 o 
  -3   3  17      150.15      151.08      8.66 o 
  -1   3  17      689.01      593.45     19.32 o 
   1   3  17      161.23      136.79      8.18 o 
   3   3  17     3585.74     3461.25     44.66 o 
   5   3  17      349.72      381.04     11.10 o 
   7   3  17     2469.82     2371.57     36.40 o 
   9   3  17      980.84     1027.69     26.24 o 
  11   3  17       78.40       96.13     10.28 o 
  13   3  17      255.39      316.74     35.58 o 
 -12   4  17      188.62      194.50     16.32 o 
 -10   4  17      911.02      860.11     23.99 o 
  -8   4  17       45.82       64.96      7.47 o 
  -6   4  17       40.10       49.57      7.69 o 
  -4   4  17      756.05      731.85     20.05 o 
  -2   4  17      444.91      409.78     12.62 o 
   0   4  17     1857.23     1791.18     28.75 o 
   2   4  17      165.87      173.43      9.22 o 
   4   4  17        8.82       15.62      4.63 o 
   6   4  17      181.81      230.12     12.41 o 
   8   4  17      252.32      245.44     26.08 o 
  10   4  17     1986.38     2041.02     48.01 o 
  12   4  17        6.56        6.38      7.32 o 
 -11   5  17      355.24      425.42     18.37 o 
  -9   5  17      715.61      681.68     21.34 o 
  -7   5  17       50.54       66.93      7.79 o 
  -5   5  17       80.13       88.99      8.39 o 
  -3   5  17      567.09      549.45     17.71 o 
  -1   5  17     1875.62     1812.44     34.00 o 
   1   5  17     2053.83     1873.04     30.16 o 
   3   5  17       18.48       19.79      5.19 o 
   5   5  17      127.87      168.80     11.24 o 
   7   5  17        4.76        4.96      5.83 o 
   9   5  17      358.54      351.37     23.49 o 
  11   5  17     1013.17     1088.46     42.88 o 
 -10   6  17      114.54      114.89     11.97 o 
  -8   6  17      464.22      477.05     17.25 o 
  -6   6  17      275.61      313.91     13.05 o 
  -4   6  17     1266.59     1165.21     31.60 o 
  -2   6  17     2682.92     2582.60     38.87 o 
   0   6  17      939.40      859.61     22.62 o 
   2   6  17      804.96      780.80     18.45 o 
   4   6  17      532.31      478.74     14.78 o 
   6   6  17      212.58      238.81     13.43 o 
   8   6  17        5.83       29.59     15.79 o 
  10   6  17      257.01      300.39     24.64 o 
  -9   7  17        8.73       10.65      9.93 o 
  -7   7  17      676.78      688.57     19.28 o 
  -5   7  17       33.33       35.98      6.30 o 
  -3   7  17      335.02      373.77     13.90 o 
  -1   7  17      126.39      119.76      9.32 o 
   1   7  17        2.56        1.22      5.45 o 
   3   7  17      728.38      732.74     21.04 o 
   5   7  17      242.08      239.14     16.07 o 
   7   7  17      291.81      281.54     22.00 o 
   9   7  17       15.28        8.66      9.10 o 
  -8   8  17       16.29        4.24      6.53 o 
  -6   8  17       90.05       75.71      8.35 o 
  -4   8  17      253.40      231.59     12.60 o 
  -2   8  17       49.47       44.96      6.93 o 
   0   8  17     1374.15     1368.21     27.52 o 
   2   8  17       20.73       47.15      6.95 o 
   4   8  17       64.04       80.77     13.78 o 
   6   8  17      150.92      170.35     25.91 o 
   8   8  17      221.38      205.07     16.81 o 
  -5   9  17      626.33      670.26     21.58 o 
  -3   9  17      402.41      446.83     16.01 o 
  -1   9  17      101.60      114.91      9.59 o 
   1   9  17      802.69      871.59     46.53 o 
   3   9  17      123.99      170.30     26.61 o 
   5   9  17      927.25      925.37     38.25 o 
  -2  10  17       98.71       88.04     24.93 o 
   0  10  17       48.91       70.95      9.25 o 
 -10   0  18       24.70       46.97     14.27 o 
  -8   0  18     2878.73     2763.54     51.39 o 
  -6   0  18     1938.39     1967.11     39.91 o 
  -4   0  18       25.05       58.98      7.92 o 
  -2   0  18     3672.97     3563.44     59.10 o 
   0   0  18      240.02      233.03     15.00 o 
   2   0  18    13774.83    13281.48    176.63 o 
   4   0  18     2261.98     2296.98     43.83 o 
   6   0  18      218.53      157.68     11.48 o 
   8   0  18      131.21       99.30     14.03 o 
  10   0  18      130.39       94.33     14.08 o 
  12   0  18     2323.87     2385.32     66.01 o 
 -11   1  18      235.84      251.01     19.78 o 
  -9   1  18      302.93      311.28     13.79 o 
  -7   1  18     1824.74     1745.49     29.00 o 
  -5   1  18        6.57        5.93      4.64 o 
  -3   1  18     3459.69     3474.97     41.05 o 
  -1   1  18     1441.88     1499.54     35.66 o 
   1   1  18      664.66      667.45     21.30 o 
   3   1  18     3379.74     3240.43     39.13 o 
   5   1  18       23.50       33.06      4.95 o 
   7   1  18     1154.05     1118.56     26.23 o 
   9   1  18      146.61      138.31     13.74 o 
  11   1  18      450.92      434.17     17.60 o 
  13   1  18      296.61      336.60     17.89 o 
 -12   2  18        8.53       18.44     14.35 o 
 -10   2  18        3.94       12.68      7.40 o 
  -8   2  18       16.27       21.12      6.38 o 
  -6   2  18       28.43       22.35      6.07 o 
  -4   2  18        9.69       14.67      4.70 o 
  -2   2  18      748.91      709.56     17.86 o 
   0   2  18       18.51       20.47      4.16 o 
   2   2  18       60.16       64.18      5.78 o 
   4   2  18     1240.64     1161.07     20.05 o 
   6   2  18      200.45      192.59     10.22 o 
   8   2  18      329.33      292.70     14.42 o 
  10   2  18        2.16       10.03      6.32 o 
  12   2  18        4.16       12.86      6.60 o 
 -13   3  18      213.04      248.56     22.33 o 
 -11   3  18      565.92      586.59     23.44 o 
  -9   3  18     3205.40     3025.16     83.89 o 
  -7   3  18     2151.79     2096.04     38.21 o 
  -5   3  18     1209.32     1159.79     26.01 o 
  -3   3  18      486.10      450.64     13.50 o 
  -1   3  18      132.47      137.12      8.42 o 
   1   3  18     2995.99     2877.05     39.85 o 
   3   3  18     6071.00     6002.10     69.99 o 
   5   3  18      306.17      336.15     10.81 o 
   7   3  18      490.59      456.44     14.71 o 
   9   3  18       98.93      119.71     10.96 o 
  11   3  18      118.77      122.32     11.36 o 
 -12   4  18      549.79      639.25     32.18 o 
 -10   4  18      678.15      633.52     24.59 o 
  -8   4  18     2454.08     2438.96     43.61 o 
  -6   4  18      173.23      184.67     12.02 o 
  -4   4  18       84.36      111.37      9.74 o 
  -2   4  18     1263.31     1244.67     23.43 o 
   0   4  18       44.68       51.18      6.19 o 
   2   4  18     1341.25     1329.43     24.48 o 
   4   4  18     1249.18     1224.73     23.47 o 
   6   4  18     1626.23     1594.42     49.91 o 
   8   4  18      464.41      475.05     20.72 o 
  10   4  18      254.40      278.72     23.48 o 
 -11   5  18       46.04       75.13     11.86 o 
  -9   5  18        5.90       11.69      6.95 o 
  -7   5  18      508.09      470.32     17.51 o 
  -5   5  18       94.39       95.51      9.82 o 
  -3   5  18      555.69      526.04     17.75 o 
  -1   5  18        1.39        5.01      5.28 o 
   1   5  18      220.61      237.65     10.87 o 
   3   5  18      355.82      318.46     12.04 o 
   5   5  18        3.76        1.02      5.16 o 
   7   5  18      531.68      461.74     17.09 o 
   9   5  18        9.20       11.50     11.06 o 
  11   5  18        4.67       25.42     10.39 o 
 -10   6  18      343.36      358.60     17.29 o 
  -8   6  18       38.78       49.94      8.10 o 
  -6   6  18        3.22       13.82      5.98 o 
  -4   6  18      190.65      180.67     12.56 o 
  -2   6  18      249.77      235.99     13.53 o 
   0   6  18      988.58      889.72     23.48 o 
   2   6  18      173.47      170.50     10.03 o 
   4   6  18      574.91      519.70     17.74 o 
   6   6  18      334.83      310.97     17.28 o 
   8   6  18       28.73       39.00     11.10 o 
  10   6  18      132.97      155.38     19.72 o 
  -9   7  18       44.65       43.50      8.44 o 
  -7   7  18       34.16       59.14      7.69 o 
  -5   7  18      866.38      805.90     23.70 o 
  -3   7  18      104.02      129.10     12.00 o 
  -1   7  18      401.19      384.28     16.20 o 
   1   7  18     1179.61     1117.01     30.19 o 
   3   7  18      728.35      656.49     20.40 o 
   5   7  18      640.90      657.23     24.00 o 
   7   7  18        5.90       16.45      7.70 o 
   9   7  18      171.33      203.10     23.72 o 
  -8   8  18       69.05       79.99     23.08 o 
  -6   8  18      310.74      334.46     14.94 o 
  -4   8  18      498.70      501.55     16.66 o 
  -2   8  18      247.86      265.22     14.99 o 
   0   8  18      538.10      571.50     27.14 o 
   2   8  18       37.31       49.77      7.78 o 
   4   8  18     1029.32     1037.63     39.15 o 
   6   8  18      121.92      142.49     13.99 o 
  -5   9  18       49.24       59.46      8.05 o 
  -3   9  18       50.18       60.79      7.76 o 
  -1   9  18       49.36       60.79      8.61 o 
   1   9  18        0.15        9.46      8.95 o 
   3   9  18      787.18      798.74     44.00 o 
  -9   1  19      222.27      242.91     12.96 o 
  -7   1  19      187.69      196.68     10.32 o 
  -5   1  19     1838.17     1816.14     29.85 o 
  -3   1  19        6.48        0.98      3.65 o 
  -1   1  19        9.75       15.11      4.17 o 
   1   1  19     1759.93     1614.81     35.72 o 
   3   1  19      438.84      410.53     11.86 o 
   5   1  19     2564.63     2401.17     32.64 o 
   7   1  19      916.41      882.77     23.43 o 
   9   1  19        8.87       10.36      5.44 o 
  11   1  19       85.49      122.76     11.59 o 
 -12   2  19      139.22      146.50     17.58 o 
 -10   2  19     1790.03     1815.29     36.08 o 
  -8   2  19     1948.95     1935.15     36.73 o 
  -6   2  19      724.92      708.17     20.27 o 
  -4   2  19     4867.57     4799.90     59.33 o 
  -2   2  19        7.81        4.38      4.49 o 
   0   2  19      728.79      651.20     16.14 o 
   2   2  19      701.51      707.65     15.17 o 
   4   2  19     1208.49     1075.95     21.51 o 
   6   2  19     3646.34     3416.44     47.18 o 
   8   2  19      382.93      354.54     15.61 o 
  10   2  19     1026.99     1081.18     28.32 o 
  12   2  19        9.22       22.76      6.81 o 
 -11   3  19      254.36      321.89     27.47 o 
  -9   3  19      360.21      372.05     15.98 o 
  -7   3  19       15.67       33.06      6.84 o 
  -5   3  19      386.52      398.97     15.63 o 
  -3   3  19      215.97      238.07     10.94 o 
  -1   3  19      182.91      167.73      9.35 o 
   1   3  19     1211.45     1199.44     24.32 o 
   3   3  19     1642.61     1614.65     27.82 o 
   5   3  19      568.41      578.98     21.79 o 
   7   3  19      962.20      912.03     24.17 o 
   9   3  19      158.61      170.18     12.87 o 
  11   3  19      199.13      183.79     13.68 o 
 -12   4  19        2.49       -1.28     12.18 o 
 -10   4  19       29.27       47.40     10.30 o 
  -8   4  19      231.15      234.75     13.92 o 
  -6   4  19     1124.98     1012.57     25.66 o 
  -4   4  19        3.57       11.69      5.86 o 
  -2   4  19      159.02      147.34      9.29 o 
   0   4  19       22.16       40.57      5.88 o 
   2   4  19      557.58      551.87     15.41 o 
   4   4  19     1086.20     1080.81     22.30 o 
   6   4  19        0.38       10.07      5.30 o 
   8   4  19      507.53      503.66     21.65 o 
  10   4  19      539.65      524.36     22.92 o 
 -11   5  19      250.90      273.80     19.32 o 
  -9   5  19      561.98      597.70     33.03 o 
  -7   5  19      222.91      214.61     13.62 o 
  -5   5  19     1594.42     1558.55     33.23 o 
  -3   5  19      110.34      127.45     10.96 o 
  -1   5  19     2375.97     2232.34     53.10 o 
   1   5  19        5.11        5.36      4.58 o 
   3   5  19      999.92      992.66     21.60 o 
   5   5  19     1149.45     1065.30     25.91 o 
   7   5  19     1170.20     1192.87     28.44 o 
   9   5  19      713.46      833.98     36.43 o 
 -10   6  19      104.50      118.57     14.62 o 
  -8   6  19       24.14       25.56      7.02 o 
  -6   6  19      386.16      348.79     15.82 o 
  -4   6  19      232.49      239.82     14.16 o 
  -2   6  19      564.27      523.78     18.49 o 
   0   6  19     1133.38     1107.79     26.93 o 
   2   6  19       54.75       66.36      7.52 o 
   4   6  19     1144.46     1121.90     27.19 o 
   6   6  19      104.70      163.95     12.08 o 
   8   6  19      122.60      137.83     28.53 o 
  -7   7  19       22.36       15.56      6.69 o 
  -5   7  19      138.46      151.63     12.29 o 
  -3   7  19       26.10       28.58      7.15 o 
  -1   7  19      361.10      383.09     18.49 o 
   1   7  19      493.70      498.98     18.41 o 
   3   7  19       93.42      101.88     10.49 o 
   5   7  19       29.10       35.21      8.00 o 
   7   7  19      147.07      133.77     20.57 o 
  -6   8  19      287.75      300.38     17.38 o 
  -4   8  19      161.71      186.37     13.86 o 
  -2   8  19      185.14      202.63     13.93 o 
   0   8  19       40.77       71.35      8.84 o 
   2   8  19      335.67      344.44     16.11 o 
   4   8  19      451.72      406.23     24.77 o 
   6   8  19      102.26      114.45     22.92 o 
  -3   9  19       39.70       65.58      9.35 o 
  -1   9  19      219.17      266.44     15.95 o 
   1   9  19       49.76       65.99     14.67 o 
   3   9  19      173.58      195.14     20.65 o 
 -10   0  20       99.73       88.32     18.91 o 
  -8   0  20       32.35       37.53     10.06 o 
  -6   0  20       10.45       22.14     13.38 o 
  -4   0  20     2547.06     2565.59     48.80 o 
  -2   0  20     1070.21     1057.43     38.81 o 
   0   0  20     5322.69     5265.02    100.34 o 
   2   0  20        5.98        8.46      5.98 o 
   4   0  20     2855.89     2655.01     50.12 o 
   6   0  20     1083.95     1133.49     54.98 o 
   8   0  20      204.13      246.25     25.01 o 
  10   0  20     1919.12     1978.15    134.00 o 
  12   0  20       13.91        2.37      8.56 o 
  -9   1  20      171.75      175.68     12.72 o 
  -7   1  20       52.23       64.46      7.31 o 
  -5   1  20     3650.68     3601.37     48.50 o 
  -3   1  20      231.83      248.41     11.18 o 
  -1   1  20     2304.29     2093.28     48.90 o 
   1   1  20      639.02      631.51     23.41 o 
   3   1  20      113.02       89.44      7.19 o 
   5   1  20     1995.46     1961.88     29.10 o 
   7   1  20       16.27       42.88      7.61 o 
   9   1  20      452.33      479.18     18.41 o 
  11   1  20      331.42      399.47     21.89 o 
 -12   2  20        3.78       13.14     13.46 o 
 -10   2  20       88.84       95.04      9.84 o 
  -8   2  20       11.44       11.30      6.47 o 
  -6   2  20      565.94      560.98     18.37 o 
  -4   2  20      129.95      141.48      9.43 o 
  -2   2  20       26.42       22.98      5.47 o 
   0   2  20      268.63      243.32     11.02 o 
   2   2  20      681.99      622.14     16.29 o 
   4   2  20      403.99      400.95     12.12 o 
   6   2  20        3.37        5.03      4.94 o 
   8   2  20      592.27      582.28     20.02 o 
  10   2  20       27.35       33.76      7.09 o 
 -11   3  20      378.26      391.62     20.00 o 
  -9   3  20       60.61       90.93     10.03 o 
  -7   3  20     1473.65     1400.26     34.82 o 
  -5   3  20      856.85      848.01     22.95 o 
  -3   3  20     2350.56     2252.68     35.21 o 
  -1   3  20      317.89      294.07     11.69 o 
   1   3  20       65.68       54.71      6.75 o 
   3   3  20      526.34      442.35     13.98 o 
   5   3  20      958.59      875.44     22.91 o 
   7   3  20      887.12      877.96     28.07 o 
   9   3  20     1044.59     1105.24     28.75 o 
  11   3  20        8.60       13.35      6.68 o 
 -10   4  20      205.58      241.23     21.16 o 
  -8   4  20      226.81      232.15     14.00 o 
  -6   4  20     1126.21     1109.35     37.41 o 
  -4   4  20     3348.06     3137.06     51.32 o 
  -2   4  20      369.50      367.14     14.87 o 
   0   4  20      357.14      321.11     12.50 o 
   2   4  20        5.42        5.95      4.84 o 
   4   4  20     1344.56     1302.41     25.47 o 
   6   4  20      795.23      815.14     24.62 o 
   8   4  20     1317.19     1345.04     36.88 o 
  10   4  20      883.72     1008.42     32.45 o 
  -9   5  20       88.81      117.82     13.52 o 
  -7   5  20        5.01        7.81      5.71 o 
  -5   5  20        4.93       20.01      6.52 o 
  -3   5  20        1.47       10.09      6.01 o 
  -1   5  20      250.73      225.19     13.51 o 
   1   5  20     1377.21     1294.82     25.71 o 
   3   5  20       79.89       72.53      7.65 o 
   5   5  20     1452.29     1376.60     30.78 o 
   7   5  20       42.76       38.59      7.29 o 
   9   5  20      170.85      176.20     20.47 o 
  -8   6  20       48.45       63.89      9.30 o 
  -6   6  20        1.44        1.46      5.53 o 
  -4   6  20      223.94      210.53     13.94 o 
  -2   6  20     1356.55     1256.74     29.86 o 
   0   6  20      157.31      127.90     11.25 o 
   2   6  20        5.72        8.52      5.28 o 
   4   6  20       22.45       21.47      6.78 o 
   6   6  20       62.95       63.74      8.48 o 
   8   6  20     1058.71     1093.83     42.51 o 
  -7   7  20      220.43      228.99     15.50 o 
  -5   7  20      306.82      332.62     17.31 o 
  -3   7  20      310.43      299.22     16.16 o 
  -1   7  20      843.65      830.58     24.25 o 
   1   7  20       22.36       37.88      7.51 o 
   3   7  20     1117.33     1033.16     26.71 o 
   5   7  20       10.24       16.81      6.14 o 
   7   7  20      443.15      478.90     22.00 o 
  -6   8  20      222.01      202.13     28.05 o 
  -4   8  20       84.21      114.06     11.51 o 
  -2   8  20      391.42      388.64     17.20 o 
   0   8  20       57.41       89.48     10.05 o 
   2   8  20      870.49      852.57     29.38 o 
   4   8  20        3.61        2.44      8.93 o 
 -11   1  21      143.09      171.19     25.17 o 
  -9   1  21      282.77      330.12     17.07 o 
  -7   1  21       51.01       69.73      9.23 o 
  -5   1  21        6.07       12.33      5.49 o 
  -3   1  21      411.79      442.79     14.25 o 
  -1   1  21     1766.56     1684.34     29.07 o 
   1   1  21     2802.83     2733.50     54.84 o 
   3   1  21      656.54      689.44     15.92 o 
   5   1  21      130.42      149.44      8.83 o 
   7   1  21        6.20       14.18      5.64 o 
   9   1  21      927.71      852.05     28.78 o 
  11   1  21      491.39      536.38     20.83 o 
 -10   2  21     1094.79     1160.99     28.49 o 
  -8   2  21      448.31      476.44     26.77 o 
  -6   2  21      348.30      338.17     14.93 o 
  -4   2  21     1626.22     1671.42     33.13 o 
  -2   2  21      625.33      588.50     16.43 o 
   0   2  21     2007.66     1945.93     32.00 o 
   2   2  21      406.85      394.05     13.42 o 
   4   2  21       21.97       29.42      5.27 o 
   6   2  21      142.99      118.66      9.15 o 
   8   2  21     1063.21     1008.33     27.04 o 
  10   2  21      415.55      454.26     22.35 o 
 -11   3  21      108.10      145.91     15.14 o 
  -9   3  21      349.54      373.03     16.44 o 
  -7   3  21       71.49      101.81     11.34 o 
  -5   3  21      798.98      770.26     22.35 o 
  -3   3  21      205.08      242.03     11.67 o 
  -1   3  21      290.60      295.10     12.40 o 
   1   3  21      147.23      147.09      9.70 o 
   3   3  21      103.82      125.34      9.13 o 
   5   3  21      161.01      156.35     13.16 o 
   7   3  21       11.20       15.58      7.17 o 
   9   3  21      268.69      283.81     18.90 o 
 -10   4  21        7.42        8.76      7.46 o 
  -8   4  21      110.21      106.85     10.62 o 
  -6   4  21      121.74      117.30     11.09 o 
  -4   4  21       21.74       35.43      7.50 o 
  -2   4  21      305.95      275.00     14.27 o 
   0   4  21        6.45        3.19      4.72 o 
   2   4  21      170.08      153.66     10.09 o 
   4   4  21      512.04      452.10     14.87 o 
   6   4  21       29.43       31.03      6.84 o 
   8   4  21       32.06       49.32     10.04 o 
  10   4  21      263.54      328.28     32.38 o 
  -9   5  21       28.27       46.83      9.88 o 
  -7   5  21      285.40      312.32     16.31 o 
  -5   5  21        3.32        2.99      5.60 o 
  -3   5  21     1617.50     1425.58     32.24 o 
  -1   5  21      979.98      937.09     24.83 o 
   1   5  21     1843.67     1737.88     31.20 o 
   3   5  21       46.20       60.94      7.50 o 
   5   5  21      207.26      215.71     13.42 o 
   7   5  21      783.61      854.27     24.59 o 
   9   5  21      105.67      120.70     16.91 o 
  -8   6  21      124.37      129.59     12.10 o 
  -6   6  21       18.37       41.43      8.18 o 
  -4   6  21       90.49      117.22     11.24 o 
  -2   6  21      389.22      409.56     17.16 o 
   0   6  21      156.80      162.86     12.50 o 
   2   6  21     1971.78     1998.19     59.86 o 
   4   6  21      369.58      398.42     16.44 o 
   6   6  21      237.29      254.20     14.73 o 
  -7   7  21      313.26      296.27     23.56 o 
  -5   7  21       27.99       40.29      9.21 o 
  -3   7  21       20.35       20.13      6.75 o 
  -1   7  21       84.38      101.33     10.72 o 
   1   7  21       28.25       34.18      8.24 o 
   3   7  21      110.94      115.19     12.59 o 
   5   7  21       11.14       22.17      6.74 o 
  -4   8  21      172.67      169.65     14.12 o 
  -2   8  21       15.87       29.98      7.63 o 
   0   8  21      588.75      561.15     20.74 o 
   2   8  21      278.75      302.26     16.64 o 
 -10   0  22      485.67      556.06     38.79 o 
  -8   0  22       10.80       24.69     16.27 o 
  -6   0  22      575.22      661.83     28.84 o 
  -4   0  22      455.62      382.64     22.36 o 
  -2   0  22     2002.55     1911.55     41.17 o 
   0   0  22     1730.87     1784.20     39.23 o 
   2   0  22     4658.21     4424.75     73.84 o 
   4   0  22     3182.04     2931.82     68.59 o 
   6   0  22       77.68       84.03     13.49 o 
   8   0  22     1545.25     1506.68     52.34 o 
  10   0  22       10.69       14.70      9.26 o 
 -11   1  22      489.71      455.39     36.39 o 
  -9   1  22       19.46       39.71      8.77 o 
  -7   1  22      853.34      809.85     22.71 o 
  -5   1  22      557.44      515.32     15.94 o 
  -3   1  22        3.23       10.02      4.98 o 
  -1   1  22     1873.77     1879.88     31.81 o 
   1   1  22       33.01       52.79      6.13 o 
   3   1  22     1305.11     1170.66     29.02 o 
   5   1  22        5.45       11.14      4.65 o 
   7   1  22       81.91       82.43      9.49 o 
   9   1  22        3.41        9.98      6.02 o 
 -10   2  22      117.62      132.79     11.48 o 
  -8   2  22      331.74      335.62     15.87 o 
  -6   2  22       65.42       83.09      9.70 o 
  -4   2  22        2.52        4.29      5.11 o 
  -2   2  22        5.14        5.27      4.87 o 
   0   2  22      591.51      531.47     21.81 o 
   2   2  22      357.94      365.78     14.92 o 
   4   2  22      130.48      124.38      9.31 o 
   6   2  22      162.60      172.07     10.88 o 
   8   2  22      149.85      164.49     12.80 o 
  10   2  22      352.27      398.18     21.47 o 
  -9   3  22      282.20      312.26     22.30 o 
  -7   3  22      465.24      576.52     23.32 o 
  -5   3  22      267.12      272.56     14.96 o 
  -3   3  22      670.50      680.96     18.32 o 
  -1   3  22       38.46       60.04      8.50 o 
   1   3  22      154.86      162.46     11.60 o 
   3   3  22      273.45      254.94     12.22 o 
   5   3  22      314.52      324.37     25.79 o 
   7   3  22        6.11       15.73      7.26 o 
   9   3  22      105.69      177.43     16.08 o 
 -10   4  22      146.83      183.54     28.21 o 
  -8   4  22      478.67      480.01     18.46 o 
  -6   4  22      805.44      833.44     24.30 o 
  -4   4  22      203.49      220.14     13.83 o 
  -2   4  22      954.80      992.25     25.76 o 
   0   4  22      200.95      206.52     11.84 o 
   2   4  22     1053.21     1028.73     22.96 o 
   4   4  22      120.94      147.19     10.04 o 
   6   4  22      562.96      507.53     31.49 o 
   8   4  22      343.06      391.13     27.49 o 
  -9   5  22       11.04       16.26      7.00 o 
  -7   5  22      119.20      163.95     13.36 o 
  -5   5  22       49.84       45.05      8.07 o 
  -3   5  22      120.13      146.73     12.26 o 
  -1   5  22      207.85      236.69     14.37 o 
   1   5  22      151.06      155.93     10.57 o 
   3   5  22     1101.52      998.51     23.04 o 
   5   5  22       45.64       65.26      8.84 o 
   7   5  22      738.59      743.25     27.58 o 
  -6   6  22        0.37        7.93      6.56 o 
  -4   6  22      293.55      283.84     16.51 o 
  -2   6  22        0.41        3.09      6.34 o 
   0   6  22      546.19      596.72     20.77 o 
   2   6  22      154.40      191.59     13.38 o 
   4   6  22      279.60      253.77     14.59 o 
   6   6  22      125.58      160.85     12.79 o 
  -5   7  22        2.84        9.84      6.99 o 
  -3   7  22      247.06      269.14     16.38 o 
  -1   7  22      151.14      160.77     13.10 o 
   1   7  22     1597.16     1570.76     35.50 o 
   3   7  22      154.23      207.56     16.46 o 
   5   7  22      491.43      580.52     23.32 o 
   0   8  22      130.54      139.67     17.88 o 
  -9   1  23      472.15      536.24     22.49 o 
  -7   1  23      798.00      798.82     26.72 o 
  -5   1  23      112.03      136.99     10.20 o 
  -3   1  23      633.41      638.18     17.73 o 
  -1   1  23       61.64      102.61      8.87 o 
   1   1  23      678.91      629.76     17.58 o 
   3   1  23     2222.29     2177.67     32.50 o 
   5   1  23      435.74      467.94     25.69 o 
   7   1  23      770.00      784.32     23.79 o 
   9   1  23       59.91       91.21     10.52 o 
 -10   2  23      105.53      148.06     14.23 o 
  -8   2  23      681.02      678.33     21.86 o 
  -6   2  23     1124.65     1151.69     28.56 o 
  -4   2  23      320.55      346.26     13.90 o 
  -2   2  23      473.94      535.12     16.46 o 
   0   2  23      254.21      229.79     13.30 o 
   2   2  23     1552.70     1459.65     42.30 o 
   4   2  23      156.89      210.02     12.66 o 
   6   2  23      732.32      742.93     38.27 o 
   8   2  23      104.24      138.50     12.36 o 
  -9   3  23       48.47       63.57      9.18 o 
  -7   3  23      540.44      541.28     22.72 o 
  -5   3  23      226.73      255.30     15.04 o 
  -3   3  23     1428.35     1305.58     50.69 o 
  -1   3  23        3.86        8.24      5.06 o 
   1   3  23       84.41      103.55      9.38 o 
   3   3  23      655.76      706.59     27.65 o 
   5   3  23       41.43       19.50      6.54 o 
   7   3  23      413.44      409.07     20.20 o 
   9   3  23        1.12       24.02     10.66 o 
  -8   4  23       29.78       55.75      9.00 o 
  -6   4  23      347.74      357.64     17.33 o 
  -4   4  23        1.60        7.62      8.03 o 
  -2   4  23      268.69      216.69     17.03 o 
   0   4  23       33.72       40.19      6.56 o 
   2   4  23       17.13       15.91      5.69 o 
   4   4  23      192.26      175.60     12.55 o 
   6   4  23       76.29      101.51     10.47 o 
   8   4  23        2.86        4.54      7.45 o 
  -7   5  23      371.46      370.31     18.45 o 
  -5   5  23      555.75      567.93     20.81 o 
  -3   5  23      134.17      157.31     13.40 o 
  -1   5  23       21.97       39.68      7.76 o 
   1   5  23        6.94       12.12      6.35 o 
   3   5  23      801.00      739.50     20.07 o 
   5   5  23     1463.76     1519.21     34.38 o 
   7   5  23       15.14       29.87      9.69 o 
  -6   6  23      240.79      271.88     16.74 o 
  -4   6  23       66.48       95.26     10.89 o 
  -2   6  23       70.89       79.43     10.12 o 
   0   6  23      943.04      969.27     27.12 o 
   2   6  23      309.46      315.15     17.54 o 
   4   6  23      305.29      333.97     21.17 o 
  -3   7  23       24.70       29.88     11.27 o 
  -1   7  23       69.55       70.98     10.06 o 
   1   7  23       43.37       43.72      8.18 o 
   3   7  23       44.57       23.19     10.70 o 
  -8   0  24      468.88      545.48     39.11 o 
  -6   0  24      858.97      942.00     36.04 o 
  -4   0  24      160.68      171.42     26.21 o 
  -2   0  24      339.86      331.98     22.10 o 
   0   0  24     1589.25     1583.40     38.13 o 
   2   0  24      467.87      497.57     33.42 o 
   4   0  24        8.31       17.83      7.50 o 
   6   0  24     4169.27     3995.22     90.60 o 
   8   0  24       56.89       32.56     16.83 o 
  -9   1  24      139.98      175.86     15.52 o 
  -7   1  24      111.55       96.50     13.56 o 
  -5   1  24      297.83      317.22     15.81 o 
  -3   1  24       46.94       48.76      7.63 o 
  -1   1  24       11.86       19.82      5.90 o 
   1   1  24       64.17       94.01      9.83 o 
   3   1  24        1.60       17.78      6.45 o 
   5   1  24      132.77      111.37      9.65 o 
   7   1  24      331.54      333.15     16.74 o 
  -8   2  24       58.92       82.69     11.45 o 
  -6   2  24        1.17       30.66      9.90 o 
  -4   2  24      187.37      215.09     19.62 o 
  -2   2  24      178.88      184.26     12.56 o 
   0   2  24        0.70        9.34      6.27 o 
   2   2  24      248.63      211.64     11.76 o 
   4   2  24       75.47       85.87      8.55 o 
   6   2  24       13.80       25.59      9.70 o 
   8   2  24      616.01      605.83     25.33 o 
  -7   3  24      250.00      278.55     16.06 o 
  -5   3  24      968.25      986.01     26.91 o 
  -3   3  24      409.68      456.80     18.79 o 
  -1   3  24      189.14      193.42     15.76 o 
   1   3  24      101.63      122.39      9.90 o 
   3   3  24        2.80        6.70      5.11 o 
   5   3  24      253.50      285.29     15.39 o 
   7   3  24      228.30      210.66     21.51 o 
  -8   4  24       59.84       78.10     10.85 o 
  -6   4  24      550.79      556.39     20.84 o 
  -4   4  24     1218.28     1173.04     29.91 o 
  -2   4  24      148.31      173.73     12.82 o 
   0   4  24      634.60      664.60     24.67 o 
   2   4  24       23.56       13.59      5.25 o 
   4   4  24      154.00      176.99     12.81 o 
   6   4  24      357.03      405.28     17.48 o 
  -5   5  24       17.69       23.85      7.70 o 
  -3   5  24      111.92      132.54     12.24 o 
  -1   5  24       30.05       31.15     10.83 o 
   1   5  24      858.64      781.56     23.74 o 
   3   5  24       19.63       25.12      5.99 o 
   5   5  24      286.72      307.35     16.53 o 
  -4   6  24        3.97       20.48      7.50 o 
  -2   6  24      319.46      289.05     17.03 o 
   0   6  24        9.53       25.64      7.22 o 
   2   6  24      209.50      232.13     22.23 o 
   4   6  24      226.69      252.21     18.34 o 
  -7   1  25       16.61       19.24      7.97 o 
  -5   1  25      387.32      359.86     16.61 o 
  -3   1  25      618.05      649.18     18.71 o 
  -1   1  25      696.60      724.87     19.71 o 
   1   1  25      156.53      171.27     11.10 o 
   3   1  25       14.82       31.92      6.24 o 
   5   1  25      212.05      222.63     14.71 o 
   7   1  25      232.11      242.98     15.52 o 
  -8   2  25       54.32       64.58     11.20 o 
  -6   2  25       10.52       15.23      7.77 o 
  -4   2  25      814.55      819.67     24.75 o 
  -2   2  25      409.94      399.07     14.66 o 
   0   2  25     1311.17     1300.13     34.36 o 
   2   2  25       14.40       36.08      6.51 o 
   4   2  25      329.38      359.07     14.39 o 
   6   2  25      183.42      201.39     16.67 o 
  -7   3  25        2.66        2.09      6.62 o 
  -5   3  25      324.97      331.11     17.27 o 
  -3   3  25      231.25      254.80     15.21 o 
  -1   3  25       83.64       73.57      8.11 o 
   1   3  25      575.40      531.84     17.20 o 
   3   3  25       10.26       12.19      5.45 o 
   5   3  25      473.04      478.54     18.69 o 
   7   3  25      105.34      105.71     20.28 o 
  -6   4  25       34.60       46.42      8.98 o 
  -4   4  25       11.97        6.87      6.99 o 
  -2   4  25      663.68      635.74     21.63 o 
   0   4  25       24.08       31.50      6.76 o 
   2   4  25        3.52        5.10      5.03 o 
   4   4  25       10.94       15.70      8.05 o 
   6   4  25        3.69        9.06      9.37 o 
  -5   5  25      298.20      325.92     21.33 o 
  -3   5  25      107.05      127.68     16.17 o 
  -1   5  25      470.53      534.06     20.24 o 
   1   5  25      131.09      184.90     13.94 o 
   3   5  25      413.45      423.14     15.53 o 
  -2   6  25      442.03      446.72     27.83 o 
   0   6  25      185.81      207.78     15.19 o 
  -6   0  26       49.68       65.23     21.64 o 
  -4   0  26      107.45      161.38     39.99 o 
  -2   0  26       39.87       45.75     10.93 o 
   0   0  26      839.35      885.46     34.80 o 
   2   0  26        9.96       32.52     13.95 o 
   4   0  26      976.99      998.53     30.62 o 
   6   0  26       35.91       27.41     10.79 o 
  -7   1  26      234.76      287.26     19.15 o 
  -5   1  26      276.75      336.66     16.76 o 
  -3   1  26       73.62       65.76      9.05 o 
  -1   1  26      184.82      219.20     12.40 o 
   1   1  26      429.38      475.14     16.16 o 
   3   1  26      240.94      283.18     15.54 o 
   5   1  26      182.83      252.35     18.13 o 
  -6   2  26        1.28       16.10      7.99 o 
  -4   2  26       34.18       41.67      8.30 o 
  -2   2  26       15.97       34.36      6.58 o 
   0   2  26       15.80       30.07      6.10 o 
   2   2  26       88.98       88.50      8.69 o 
   4   2  26       47.82       44.49      8.19 o 
   6   2  26      115.49      146.92     18.76 o 
  -5   3  26       73.79      103.88     11.33 o 
  -3   3  26      191.45      231.25     15.14 o 
  -1   3  26      345.14      366.22     14.52 o 
   1   3  26      799.15      741.91     20.42 o 
   3   3  26      348.01      416.31     15.80 o 
   5   3  26        4.15        7.39      6.69 o 
  -4   4  26      157.30      180.31     17.81 o 
  -2   4  26      245.00      277.51     16.43 o 
   0   4  26      244.98      253.36     15.63 o 
   2   4  26      521.15      543.11     17.66 o 
   4   4  26      173.95      230.44     15.37 o 
  -1   5  26       95.33      114.06     11.91 o 
   1   5  26       22.49       14.87      7.00 o 
  -5   1  27       32.79       51.27     10.08 o 
  -3   1  27       25.06       34.37      7.22 o 
  -1   1  27       13.75       20.63      7.77 o 
   1   1  27        5.31       17.34      5.78 o 
   3   1  27      244.63      280.81     15.64 o 
   5   1  27      136.33      165.39     19.32 o 
  -4   2  27       19.21       23.84      9.57 o 
  -2   2  27      803.26      796.51     34.77 o 
   0   2  27       82.57      102.10      9.32 o 
   2   2  27      475.04      481.40     20.60 o 
   4   2  27     1109.76     1127.46     29.83 o 
  -3   3  27        8.03        6.90      9.07 o 
  -1   3  27      178.33      200.86     12.62 o 
   1   3  27        4.28       13.88      6.80 o 
   3   3  27      553.64      577.48     18.55 o 
  -2   4  27      106.42      112.11     22.68 o 
   0   4  27      185.25      213.84     21.68 o 
  -4   0  28      291.00      383.10     33.66 o 
  -2   0  28      114.14      193.52     20.28 o 
   0   0  28      531.86      429.90     25.79 o 
   2   0  28      276.13      270.02     31.26 o 
  -3   1  28      167.37      171.19     13.50 o 
  -1   1  28      128.03      141.85     12.42 o 
   1   1  28       69.41       70.94      9.03 o 
   3   1  28      394.03      516.48     22.59 o 
  -2   2  28       28.21       47.17      7.31 o 
   0   2  28        0.09       22.75      5.99 o 
   2   2  28      137.69      152.05     14.68 o 
                                                 
